# Supplementary material for: Mild replication stress causes chromosome mis-segregation via premature centriole disengagement
Source: Nat Commun. 2019 Aug 8;10:3585. doi: 10.1038/s41467-019-11584-0 (PMC6687892; doi:10.1038/s41467-019-11584-0)
Supplement: Supplementary file 4 — Source data file [file 41467_2019_11584_MOESM4_ESM.xlsx]

## Sheet: Fig1
Fig1a
	Exp1				Exp2				Exp3
	NT				NT				NT			NT
	cell total	yH2AX	53BP1		cell total	yH2AX	53BP1		cell total	yH2AX		cells total	53BP1
	58	7	4		46	4	3		6	2		8	3
	40	3	2		47	3	6		7	0		6	0
	55	6	7		51	4	5		5	0		5	1
	52	7	6		51	4	5		5	1		4	1
	34	5	3		55	4	3		10	2		7	0
	41	5	3		57	6	4		6	0		6	1
	54	3	8		307	25	26		7	0		6	1
	334	36	33			8.14332	8.46906		7	0		4	0
		10.7784	9.88024						8	2		5	0
					200nM Aph				5	0		7	1
	200nM Aph								10	0		5	0
					cell total	yH2AX	53BP1		6	0		4	0
	cell total	yH2AX	53BP1		30	3	1		6	0		6	0
	37	5	4		36	4	2		5	2		5	0
	63	6	4		32	4	3		12	0		5	0
	33	4	3		52	12	4		7	0		5	1
	34	5	3		36	6	3		6	1		7	2
	167	20	14		186	29	13		7	2		6	2
		11.976	8.38323			15.5914	6.98925		6	2		6	0
									6	1		10	2
	400nM Aph				400nM Aph				7	1		7	0
									144	16		124	15
	cell total	yH2AX	53BP1		cell total	yH2AX	53BP1			11.1111			12.0968
	32	6	3		31	7	3
	47	9	3		27	8	2
	46	8	2		51	22	4		200nM Aph			200nM Aph
	36	8	7		35	8	3
	46	8	2		39	7	4		cell total	yH2AX		cells total	53BP1
	42	11	5		38	8	2		12	2		6	0
	37	12	3		40	8	4		14	1		6	0
	36	8	4		32	6	1		12	3		5	2
	322	70	29		293	74	23		13	2		3	1
		21.7391	9.00621			25.256	7.84983		17	2		8	2
									12	5		19	1
	1mM HU				1mM HU				7	2		9	3
									11	3		4	0
	cell total	yH2AX	53BP1		cell total	yH2AX	53BP1		14	2		11	2
	40	32	18		19	17	10		19	3		3	0
	39	22	22		13	7	8		12	2		4	0
	35	22	21		57	42	29		16	3		9	1
	22	17	12		62	56	30		12	4		7	1
	60	45	30		151	122	77		12	4		12	0
	196	138	103			80.7947	50.9934		12	3		5	1
		70.4082	52.551						14	2		5	0
									9	2		5	0
									7	3		9	0
									9	2		5	2
									7	2		11	1
									9	2		12	1
									20	3		158	18
									14	2			11.3924
									15	2
									14	2
									17	0		400nM Aph
									15	1
									13	1		cells total	53BP1
									13	2		4	0
									12	3		9	0
									17	4		8	0
									16	3		8	1
									11	1		7	0
									14	2		9	1
									11	1		7	3
									452	81		6	0
										17.9204		10	2
												4	0
												7	0
									400nM Aph			6	1
												6	1
									cell total	yH2AX		5	0
									14	5		8	1
									11	1		6	0
									13	1		8	1
									13	7		9	1
									11	2		8	2
									12	2		6	1
									9	2		6	1
									8	1		147	16
									11	6			10.8844
									11	2
									18	1
									8	5		1mM HU
									6	3
									11	5		cells total	53BP1
									7	5		8	5
									8	2		5	3
									8	3		5	1
									7	2		9	6
									7	4		8	4
									8	4		5	3
									8	2		8	7
									209	65		5	1
										31.1005		7	3
												8	4
									1mM HU			6	2
												6	5
									cell total	yH2AX		9	6
									9	1		5	3
									5	5		7	4
									8	7		6	2
									6	6		7	4
									8	8		6	1
									4	4		10	7
									8	7		8	5
									7	7		138	76
									7	6			55.0725
									6	6
									10	7
									9	8
									8	8
									4	4
									8	8
									7	6
									5	5
									7	6
									9	8
									8	8
									9	8
									152	133
										87.5
Fig1c
Exp1		0nM Aph	200nM Aph	400nM Aph
	Metaphases analyzed	71	68	64
	broken metaphase	8	18	29
	breaks total	10	26	36
	broken metaphase	11.27	26.47	45.31
	breaks/metaphase	0.14	0.38	0.56
Exp2		0nM Aph	200nM Aph	400nM Aph
	Metaphases analyzed	66	64	59
	broken metaphase	10	17	23
	breaks total	10	17	32
	broken metaphase	15.1515	26.5625	38.9831
	breaks/metaphase	0.151515	0.265625	0.542373
Exp3		0nM Aph	200nM Aph	400nM Aph
	Metaphases analyzed	85	80	89
	broken metaphase	10	24	32
	breaks total	11	29	37
	broken metaphase	11.7647	30	35.9551
	breaks/metaphase	0.129412	0.3625	0.41573
Fig1f+h+Fig3b+c
	segregation errors
		mitosis	lagging	%lagging	bridge	% bridge	lagging/bridge	% lagging/bridge	micronuclei	% micronuclei	multipolar	% multipolar	bipolar	% bipolar	multipolar + lagging	%multipolar+lagging	bipolar+ lagging	%bipolar + lagging
Exp1	0nM	130	1	0.769231	3	2.30769	1	0.769231	1	0.769231	2	1.53846	128	98.4615	0	0	2	1.5625
Exp2	0nM	65	0	0	1	1.53846	1	1.53846	0	0	0	0	65	100	0	0	0	0
Exp3	0nM	121	1	0.826446	3	2.47934	0	0	1	0.826446	3	2.47934	118	97.5207	0	0	3	2.54237
Exp4	0nM	69	1	1.44928	0	0	0	0	1	1.44928	0	0	69	100	0	0	0	0
Exp5	0nM	103	2	1.94175	5	4.85437	0	0	2	1.94175	1	0.970874	102	99.0291	1	100	0	0
Exp6	0nM	63	0	0	4	6.34921	0	0	0	0	0	0	63	100	0	0	0	0
		551	5	0.831117	2.66667	2.92151		0.384615	5	0.831117	6	0.831446		99.1686	1		5
				0.31628		0.939953		0.262742		0.31628		0.420665		0.420665
Exp1	200nM	132	7	5.30303	1	0.757576	0	0	5	3.78788	2	1.51515	130	98.4848	0	0	2	1.53846
Exp2	200nM	118	2	1.69492	2	1.69492	0	0	2	1.69492	3	2.54237	115	97.4576	0	0	3	2.6087
Exp3	200nM	173	11	6.35838	3	1.7341	0	0	8	4.62428	7	4.04624	166	95.9538	1	14.2857	6	3.61446
			20	4.45211		1.39553		0	15	3.36902	12	2.70126		97.2987	1		11
				1.41186		0.319179		0		0.871181		0.734969		0.734969
Exp4	400nM	62	5	8.06452	1	1.6129	0	0	5	8.06452	4	6.45161	58	93.5484	0	0	4	6.89655
Exp5	400nM	67	6	8.95522	2	2.98507	1	1.49254	5	7.46269	2	2.98507	65	97.0149	1	50	1	1.53846
Exp6	400nM	66	10	15.1515	2	3.0303	2	3.0303	10	15.1515	7	10.6061	59	89.3939	3	42.8571	4	6.77966
			21	10.7238		2.54276		1.50761	20	10.2262	13	6.68092		93.3191	4	17.2619	9	2.25676
				2.22876		0.465112		0.874806		2.46876		2.20297		2.20297
Fig1j+Fig2i+Fig4h
Exp1		NT	Noc	Aph	Aph_Noc	Aph_Cdk1	Monastrol
	cells	1044	1024	956	807	512	1026
	MN total	17	19	31	17	9	24
	CenpA+	7	7	10	6	3	13
	CenpA-	10	12	21	11	6	11
	% MN	1.62835	1.85547	3.24268	2.10657	1.75781	2.33918
	% CenpA pos. MN	41.1765	36.8421	32.2581	35.2941	33.3333	54.1667
	CENP-A pos	0.670498	0.683594	1.04603	0.743494	0.585938	1.26706
	CENP-A neg	0.957854	1.17188	2.19665	1.36307	1.17188	1.07212
Exp2		NT	Noc	Aph	Aph_Noc	Aph_Cdk1	Monastrol
	cells	1040	1109	725	839	655	849
	MN total	12	21	24	19	8	17
	CenpA+	6	16	15	8	2	10
	CenpA-	6	5	9	11	6	7
	% MN	1.15385	1.8936	3.31034	2.2646	1.22137	2.00236
	% CenpA pos. MN	50	76.1905	62.5	42.1053	25	58.8235
	CENP-A pos	0.576923	1.44274	2.06897	0.953516	0.305344	1.17786
	CENP-A neg	0.576923	0.450857	1.24138	1.31108	0.916031	0.824499
Exp3		NT	Noc	Aph	Aph_Noc	Aph_Cdk1	Monastrol
	cells	844	992	740	751	617	778
	MN total	11	21	23	22	13	10
	CenpA+	4	8	14	9	5	8
	CenpA-	7	13	9	13	8	2
	% MN	1.30332	2.11694	3.10811	2.92943	2.10697	1.28535
	% CenpA pos. MN	36.3636	38.0952	60.8696	40.9091	38.4615	80
	CENP-A pos	0.473934	0.806452	1.89189	1.1984	0.810373	1.02828
	CENP-A neg	0.829384	1.31048	1.21622	1.73103	1.2966	0.257069

## Sheet: Fig2
	Fig2b
									%
	Exp1		Class I	Class II	Class III	Total			Class I	Class II	Class III
		NT	8	18	26	52		NT	15.3846	34.6154	50
		Aph	22	17	6	45		Aph	48.8889	37.7778	13.3333
									%
	Exp2		Class I	Class II	Class III	Total			Class I	Class II	Class III
		NT	7	13	18	38		NT	18.4211	34.2105	47.3684
		Aph	15	12	8	35		Aph	42.8571	34.2857	22.8571
	Exp3		Class I	Class II	Class III	Total			Class I	Class II	Class III
		NT	3	11	24	38		NT	7.89474	28.9474	63.1579
		Aph	11	24	14	49		Aph	22.449	48.9796	28.5714
	Exp4		Class I	Class II	Class III	Total			Class I	Class II	Class III
		NT	3	11	17	31		NT	9.67742	35.4839	54.8387
		Aph	13	21	7	41		Aph	31.7073	51.2195	17.0732
	Fig2d
	Condition	ExpNames	Intensity_1	Intensity_2	Intensity_3	Intensity_4	Intensity_5	Intensity_6	Intensity_7	Intensity_8	Intensity_9	Intensity_10	Intensity_11	Intensity_12	Intensity_13	Intensity_14	Intensity_15	Intensity_16
	CTR	RPE_MCAK_Kif2a07_07_R3D_crop_D3D.dv	100	80.9186	67.2679	55.8774	46.5541	40.9585	35.9473	32.7123	30.3688	28.0945	25.7714	24.5073	23.6955	23.3838	20.221	20.1448
	CTR	RPE_MCAK_Kif2a07_06_R3D_crop_D3D.dv	100	82.5449	70.9043	68.3749	60.2717	60.2578	54.5749	53.3826	50.2031	49.8307	48.4841	47.9976	46.7815	43.6934	44.5763	43.6586
	CTR	RPE_MCAK_Kif2a07_04_R3D_crop_D3D.dv	100	82.8482	68.8875	60.1248	53.5183	48.0934	44.4661	39.4706	36.8145	35.8901	31.7261	28.8032	28.9987	26.8958	24.2874	22.743
	CTR	RPE_MCAK_Kif2a07_03_R3D_crop_D3D.dv	100	76.9407	68.83	62.8833	56.2346	50.5676	46.8862	43.7464	41.0506	39.5136	36.8201	33.409	32.1212	31.4889	30.2369	29.9533
	CTR	RPE_MCAK_Kif2a07_02_R3D_crop_D3D.dv	100	79.521	70.6588	62.9144	58.1028	52.1874	46.9754	43.2698	40.5585	36.7648	34.4562	32.4524	32.2426	30.2513	28.8089	28.2784
	CTR	RPE_MCAK_Kif2a06_13_R3D_crop_D3D.dv	100	81.9861	69.7229	59.9556	51.6838	47.0662	42.4993	39.4543	34.8552	31.0099	30.7697	29.215	27.1711	27.4161	27.3211	23.8127
	CTR	RPE_MCAK_Kif2a06_12_R3D_crop_D3D.dv	100	83.7557	68.6556	55.3457	49.3144	43.2373	40.5015	36.7874	33.4697	33.8009	29.3711	29.392	29.5663	27.9588	26.842	26.5836
	CTR	RPE_MCAK_Kif2a06_10_R3D_crop_D3D.dv	100	79.7446	61.1528	48.0338	41.8388	48.8207	48.6624	40.5033	38.7379	41.0868	37.6478	34.1976	31.0742	31.0712	31.6945	27.617
	CTR	RPE_MCAK_Kif2a06_09_R3D_crop_D3D.dv	100	78.9601	67.2485	61.0615	52.6287	48.5568	44.6745	39.7275	34.2742	33.6043	27.5007	30.2873	29.0071	31.1715	30.52	32.2313
	CTR	RPE_MCAK_Kif2a05_12_R3D_crop_D3D.dv	100	78.8367	61.9861	51.8819	45.773	38.2796	34.809	32.806	29.8361	28.4035	27.9582	25.7206	24.9881	23.441	22.9039	22.662
	CTR	RPE_MCAK_Kif2a05_11_R3D_crop_D3D.dv	100	72.5941	56.005	44.2659	37.7877	34.2147	29.0502	24.0733	22.523	20.2423	20.2337	18.5397	18.0659	15.9723	13.8985	13.9755
	CTR	RPE_MCAK_Kif2a05_11_R3D_crop2_D3D.dv	100	86.03	75.0638	67.5529	61.9557	57.1241	53.5438	49.7729	47.0907	46.378	43.4728	41.7	41.6876	37.75	36.1312	35.6028
	CTR	RPE_MCAK_Kif2a05_10_R3D_crop2_D3D.dv	100	83.0126	64.3525	53.1092	41.9281	36.8432	35.1635	31.2704	27.0618	25.365	20.0515	20.5577	18.4967	19.4414	18.654	18.235
	CTR	RPE_MCAK_Kif2a05_10_R3D_crop1_D3D.dv	100	73.585	53.5024	40.7903	35.2706	33.1158	30.6275	26.5959	24.2553	23.325	21.3533	20.6626	18.6347	15.5845	15.0166	13.8277
	CTR	RPE_MCAK_Kif2a04_18_R3D_crop_D3D.dv	100	98.4838	80.8406	65.2787	55.24	51.5802	50.0186	46.6192	43.6745	36.7944	34.3324	33.5764	32.2953	32.2062	34.1921	31.5736
	CTR	RPE_MCAK_Kif2a04_17_R3D_crop_D3D.dv	100	79.4756	69.4911	58.152	48.9684	42.8051	38.8207	35.0032	31.7198	32.5434	30.0736	27.6191	26.7179	26.3825	25.0156	24.2163
	CTR	RPE_MCAK_Kif2a04_16_R3D_crop_D3D.dv	100	73.1604	60.5982	48.9127	39.4561	34.4836	30.2285	27.8917	26.8115	25.5143	24.3151	25.1286	24.1738	23.861	23.252	22.4441
	CTR	RPE_MCAK_Kif2a03_07_R3D_crop_D3D.dv	100	90.2796	77.596	65.6982	58.2293	51.6417	47.5255	43.616	40.3072	39.7698	36.8108	35.3732	35.4394	33.144	31.4919	29.2383
	CTR	RPE_MCAK_Kif2a03_06_R3D_crop_D3D.dv	100	89.5198	73.315	62.6992	53.1292	46.5349	41.8008	38.1495	36.9036	35.86	33.0379	31.5007	30.9783	28.8133	28.8705	28.628
	CTR	RPE_MCAK_Kif2a03_05_R3D_crop_D3D.dv	100	82.8088	70.7207	63.2762	55.8781	51.2437	46.6209	44.1191	41.5325	40.6	38.1132	36.4858	34.824	33.376	32.0483	30.9916
	CTR	RPE_MCAK_Kif2a03_04_R3D_crop_D3D.dv	100	81.2139	70.0629	61.1848	54.6288	50.0487	45.9109	42.1495	38.4987	36.7427	34.8357	33.6599	31.333	31.2694	30.0772	28.6006
	CTR	RPE_MCAK_Kif2a03_03_R3D_crop_D3D.dv	100	76.581	60.536	51.0894	45.5504	38.2127	34.1985	32.0556	29.5315	27.5093	26.7636	25.9391	24.1361	23.32	24.0219	22.4982
	CTR	RPE_MCAK_Kif2a02_15_R3D_crop_D3D.dv	100	91.9094	84.7657	68.764	62.7707	57.0704	50.7148	46.5648	44.8808	41.9208	40.4441	38.3939	36.712	36.5695	35.6544	34.1897
	CTR	RPE_MCAK_Kif2a02_14_R3D_crop_D3D.dv	100	80.2411	66.1956	54.7456	47.9553	42.9662	38.6324	35.2877	32.528	30.6906	30.0164	29.7337	27.6824	27.0343	26.4738	25.6643
	CTR	RPE_MCAK_Kif2a02_13_R3D_crop_D3D.dv	100	90.0455	80.2396	64.8015	55.5705	47.8137	41.7506	37.9012	34.4588	31.8706	31.1569	29.4864	28.2138	27.3659	26.2845	25.8883
	CTR	RPE_MCAK_Kif2a02_12_R3D_crop_D3D.dv	100	102.215	86.0233	79.4396	67.3292	58.9623	51.8395	45.3019	43.3105	39.0176	38.9157	35.7904	34.3853	33.1274	32.1945	30.086
	CTR	RPE_MCAK_Kif2a02_11_R3D_crop_D3D.dv	100	101.164	83.0399	69.1206	60.7067	53.0328	48.1336	45.2073	42.363	39.3114	36.3058	33.4638	32.7403	32.7609	33.2883	32.1577
	CTR	RPE_MCAK_Kif2a01_22_R3D_crop_D3D.dv	100	102.676	90.3663	80.4387	70.947	64.4832	56.0062	48.1289	44.321	46.4143	41.24	39.0175	33.0134	34.3134	0	0
	CTR	RPE_MCAK_Kif2a01_21_R3D_crop_D3D.dv	100	76.4901	59.0382	49.9652	42.6287	38.7669	35.4925	33.2692	32.6583	31.0737	30.2467	29.1147	27.9858	27.1612	26.3179	24.7348
	CTR	RPE_MCAK_Kif2a01_20_R3D_crop_D3D.dv	100	83.0184	66.1267	50.8245	40.6911	36.2142	32.7491	30.4545	28.4221	26.8705	26.4623	25.1336	24.2067	24.2862	23.1058	21.5704
	CTR	RPE_MCAK_Kif2a01_17_R3D_crop_D3D.dv	100	79.565	64.9293	52.7277	47.1118	39.2538	40.2875	39.3822	35.9722	30.1274	29.3346	27.5821	25.9775	25.5703	24.4544	22.0008
	CTR	RPE_MCAK_Kif2a01_15_R3D_crop2_D3D.dv	100	80.9654	75.2954	62.1188	54.9238	45.2947	37.4218	32.8331	31.209	28.1217	29.6713	28.483	26.6901	22.0779	18.6394	19.8187
	CTR	RPE_MCAK_Kif2a01_15_R3D_crop1_D3D.dv	100	73.8888	59.6999	51.6172	45.7135	42.2791	40.5485	36.7872	35.708	31.8421	30.3514	30.2639	28.7542	28.1225	24.8749	24.9185
	MCAK	RPE_MCAK_Kif2a07_14_R3D_crop_D3D.dv	100	89.3289	75.4279	64.0291	56.4765	48.873	44.5691	40.7115	37.3865	35.8999	34.8154	33.6839	31.4419	30.9943	30.1724	29.3807
	MCAK	RPE_MCAK_Kif2a07_13_R3D_crop_D3D.dv	100	80.8632	66.2857	52.7713	43.3236	36.8035	33.4117	31.3757	29.4485	28.0075	27.369	26.2681	25.7151	24.8743	23.8605	24.1606
	MCAK	RPE_MCAK_Kif2a07_11_R3D_crop_D3D.dv	100	80.3483	67.0107	55.3839	46.5366	40.9207	36.0891	34.3103	32.0913	30.4647	29.1349	28.2801	27.2243	26.4364	25.759	25.5728
	MCAK	RPE_MCAK_Kif2a07_10_R3D_crop_D3D.dv	100	76.9522	62.2337	51.3573	45.7778	41.4214	38.6502	35.6473	33.4075	30.2474	29.4116	28.8188	28.0136	27.4862	26.543	25.7404
	MCAK	RPE_MCAK_Kif2a07_09_R3D_crop_D3D.dv	100	89.4973	77.3813	65.187	56.0026	50.6968	45.6106	42.1123	38.5124	36.3836	34.4763	32.5092	31.5779	29.4846	28.6022	27.4154
	MCAK	RPE_MCAK_Kif2a06_07_R3D_crop_D3D.dv	100	90.2622	77.3047	64.0286	54.9171	50.009	46.4255	44.2522	45.3133	42.4188	42.5504	40.5672	38.9141	38.3838	35.503	35.5611
	MCAK	RPE_MCAK_Kif2a06_06_R3D_crop_D3D.dv	100	72.9755	56.1491	49.4228	45.0718	37.6613	35.782	33.6749	31.8606	30.0314	28.9539	27.5874	26.5332	25.7935	26.9054	25.4856
	MCAK	RPE_MCAK_Kif2a06_05_R3D_crop_D3D.dv	100	90.5819	75.9425	60.8965	53.179	47.0054	43.0431	39.4885	35.912	33.7555	35.6572	34.7351	34.0327	32.6685	29.5786	31.9236
	MCAK	RPE_MCAK_Kif2a06_04_R3D_crop_D3D.dv	100	81.3651	68.0055	56.0799	47.8429	41.1076	38.0703	34.9582	31.794	29.6526	29.8019	28.3934	26.2528	25.3161	24.3702	24.2765
	MCAK	RPE_MCAK_Kif2a06_03_R3D_crop_D3D.dv	100	100.044	92.2588	78.6988	66.323	60.8316	52.7509	49.2789	48.9785	44.509	42.6209	38.9622	39.0589	36.1878	35.1028	35.521
	MCAK	RPE_MCAK_Kif2a06_01_R3D_crop_D3D.dv	100	100.679	77.1873	62.737	55.4658	50.2925	47.2338	44.325	41.9171	38.9689	36.6895	35.3548	33.554	33.7673	31.2655	30.2947
	MCAK	RPE_MCAK_Kif2a05_8_R3D_crop_D3D.dv	100	103.802	92.7885	81.1045	67.5375	59.4116	54.9045	49.1673	45.7906	41.8958	40.1199	39.2728	37.2054	35.2132	34.6081	34.3915
	MCAK	RPE_MCAK_Kif2a05_6_R3D_crop_D3D.dv	100	89.269	79.1268	71.7493	63.2538	56.5299	52.0274	48.7319	45.8553	43.793	41.2813	39.5712	38.2585	37.5743	35.3448	34.0127
	MCAK	RPE_MCAK_Kif2a05_2_R3D_crop_D3D.dv	100	91.5401	81.7764	77.457	67.3087	63.9501	60.5057	56.3226	53.3508	51.2528	47.9327	46.6819	43.4719	40.6475	40.3302	38.9469
	MCAK	RPE_MCAK_Kif2a05_1_R3D_crop_D3D.dv	100	92.3878	87.1703	72.2579	64.4767	56.6966	51.4001	47.6908	46.1503	45.0511	43.2454	41.4655	39.2686	37.4077	36.0458	34.2511
	MCAK	RPE_MCAK_Kif2a04_30_R3D_crop_D3D.dv	100	89.383	73.859	59.8393	54.0026	48.4405	46.3324	41.8278	42.0085	39.6381	36.1887	34.5107	34.1224	30.817	32.8535	32.3578
	MCAK	RPE_MCAK_Kif2a04_29_R3D_crop_D3D.dv	100	89.6912	74.8929	61.0236	54.7675	49.4124	46.6137	43.9187	40.5349	38.4173	36.786	34.2437	32.9605	31.8923	31.0181	29.8273
	MCAK	RPE_MCAK_Kif2a04_25_R3D_crop_D3D.dv	100	98.3025	91.2171	84.0018	78.6791	74.9788	66.5515	62.7731	60.9873	56.8903	52.603	57.488	59.9691	55.7974	53.8638	55.3051
	MCAK	RPE_MCAK_Kif2a04_23_R3D_crop_D3D.dv	100	84.2693	86.3626	68.9461	63.0795	58.7919	55.8927	54.3533	50.2593	47.9256	44.2618	42.2358	40.8708	40.8405	42.3716	41.3358
	MCAK	RPE_MCAK_Kif2a03_12_R3D_crop_D3D.dv	100	82.4161	71.9068	61.7567	52.888	48.9522	44.7557	43.1993	41.5202	39.1086	37.7141	36.4143	34.0254	32.9832	31.8933	31.237
	MCAK	RPE_MCAK_Kif2a03_11_R3D_crop_D3D.dv	100	83.8292	68.605	54.7397	46.3107	41.1686	37.7244	36.0002	34.034	31.6243	29.5519	28.6895	27.7597	26.6524	25.1608	24.5297
	MCAK	RPE_MCAK_Kif2a03_09_R3D_crop_D3D.dv	100	91.6831	75.7495	67.4949	61.1145	55.8911	52.0394	48.8494	45.336	43.0503	41.8281	41.32	39.111	35.6765	34.9044	34.0541
	MCAK	RPE_MCAK_Kif2a03_08_R3D_crop_D3D.dv	100	90.7186	70.902	56.5632	49.0808	43.0552	39.6708	37.6301	36.8179	34.1682	31.3655	30.2487	28.8169	28.1424	27.602	26.4451
	MCAK	RPE_MCAK_Kif2a02_07_R3D_crop_D3D.dv	100	81.1369	67.8565	59.6212	51.5177	46.4855	41.5031	41.0274	38.1827	35.9501	34.6499	33.6718	32.0695	31.4944	29.6266	29.3133
	MCAK	RPE_MCAK_Kif2a02_05_R3D_crop_D3D.dv	100	92.574	78.0402	66.5797	58.4924	52.9117	46.4543	46.8929	43.5923	42.2235	39.6104	37.6684	33.8697	36.0825	31.7346	31.9117
	MCAK	RPE_MCAK_Kif2a02_02_R3D_crop_D3D.dv	100	78.1949	69.0707	60.3699	53.9205	49.0324	44.5997	40.8898	37.7447	35.7575	32.5042	32.4254	31.4611	30.2923	29.1355	28.4321
	MCAK	RPE_MCAK_Kif2a01_14_R3D_crop_D3D.dv	100	103.548	96.0836	91.4587	79.2467	69.8252	64.8703	59.0935	55.1652	54.1915	51.8251	49.2272	47.7228	46.4626	44.7635	43.4556
	MCAK	RPE_MCAK_Kif2a01_13_R3D_crop_D3D.dv	100	96.6382	93.0965	84.2019	77.5519	67.1484	64.1958	63.6064	60.6855	58.6395	56.4742	52.3251	51.1101	49.5617	47.6731	46.906
	MCAK	RPE_MCAK_Kif2a01_12_R3D_crop_D3D.dv	100	90.8253	87.6333	86.6896	81.6397	76.2872	68.3205	62.3745	57.2736	53.3421	55.1867	51.9286	50.643	51.0923	49.4849	48.2993
	MCAK	RPE_MCAK_Kif2a01_11_R3D_crop_D3D.dv	100	78.1611	75.9932	65.2662	63.1009	57.9969	53.479	49.6377	46.2018	44.1623	42.911	41.4018	40.0722	37.6713	35.5415	33.9769
	MCAK	RPE_MCAK_Kif2a01_09_R3D_crop_D3D.dv	100	102.716	89.77	79.4007	68.53	59.727	52.7583	47.9756	43.9227	46.2208	43.8594	40.698	39.0984	37.1362	37.2972	34.6986
	Fig2f
	Condition	ExpNames	Intensity_1	Intensity_2	Intensity_3	Intensity_4	Intensity_5	Intensity_6	Intensity_7	Intensity_8	Intensity_9	Intensity_10	Intensity_11	Intensity_12	Intensity_13	Intensity_14	Intensity_15	Intensity_16
	NT	NT2_11_cropped_R3D.dv	100	77.3668	60.3024	52.4265	46.099	44.0434	39.5312	36.2351	34.4859	33.9699	31.6368	29.5492	27.5977	27.1715	25.6647	25.1459
	NT	NT2_09_R3D.dv	100	74.5564	56.0283	49.7022	43.16	41.7611	37.974	35.5614	35.0192	32.279	30.6242	28.6686	27.0015	26.4859	25.0491	26.4569
	NT	NT2_08_cropped_R3D.dv	100	70.0409	50.7731	41.7109	37.6277	35.1283	31.7719	29.4494	29.137	24.0918	22.1285	20.7527	19.5425	17.4715	15.6256	15.3643
	NT	NT2_07_R3D.dv	100	73.2021	57.6008	52.8574	49.5712	39.3819	34.9186	33.9983	31.8526	30.1747	29.0701	26.9278	25.5191	24.4458	23.3022	21.6608
	NT	NT2_04_R3D.dv	100	73.7356	51.7093	40.8269	35.6213	33.0636	31.8708	28.7618	26.8276	25.4956	24.5367	23.6251	21.0104	20.2774	20.1052	18.8371
	NT	NT02_6_R3D.dv	100	75.3424	62.2426	54.4056	49.5447	46.4102	44.5075	40.9918	38.4149	35.9383	33.3787	31.6616	31.004	29.9528	28.8025	27.5002
	NT	NT02_5_R3D.dv	100	74.9655	61.6458	52.3331	46.3849	42.244	39.0582	35.159	33.0526	31.6182	29.1305	28.931	26.9905	26.6156	25.0549	23.9801
	NT	NT02_4_R3D.dv	100	80.2527	65.9681	55.0119	48.2502	43.7067	39.7792	37.5039	34.6636	33.3336	30.899	30.4663	28.4721	28.0592	26.8816	26.8929
	NT	NT02_2_R3D.dv	100	79.2903	60.3721	49.9218	43.7298	39.5266	36.3392	33.6638	30.7321	27.1748	26.4667	24.389	21.5285	21.069	18.8844	16.9619
	NT	NT02_1_R3D.dv	100	75.8239	55.0896	44.3331	38.236	33.5445	29.9823	27.5248	26.8586	27.2964	25.3412	23.7137	23.1959	21.9193	20.754	19.7174
	NT	NT01_9_cropped_R3D.dv	100	69.5801	54.3277	43.6876	37.804	33.7766	32.3337	30.7552	28.973	27.5865	27.3437	26.0044	25.4666	24.2239	23.563	22.2884
	NT	NT01_6_cropped_R3D.dv	100	71.5049	56.1843	45.7393	37.5601	33.5345	29.7078	26.9237	24.9198	22.1565	21.5934	19.4643	18.7036	18.4282	17.8225	17.1393
	NT	NT01_5_R3D.dv	100	74.636	52.6054	40.4023	34.0928	31.4005	27.8072	25.6445	23.3266	21.4809	21.7281	19.6345	17.8699	17.5455	16.5933	16.6585
	NT	NT01_4_cropped_R3D.dv	100	65.8763	46.9382	34.4793	27.6938	23.8203	21.1931	19.0829	17.604	16.4845	15.7675	14.5182	13.9682	13.6376	13.2372	12.5881
	NT	NT01_4_R3D.dv	100	77.6933	53.2119	41.3962	37.232	35.7791	32.5856	29.9121	29.9142	29.0983	28.4796	28.4211	26.6063	24.9414	25.7602	23.0888
	NT	NT01_3_cropped_R3D.dv	100	72.8302	52.123	41.1242	33.5854	29.8617	27.1525	24.448	23.2464	21.1652	20.6574	18.9807	17.9891	17.2573	16.2045	15.2372
	NT	NT01_13_cropped_R3D.dv	100	70.4706	52.1981	42.5168	35.8495	31.5508	28.3293	26.1838	24.9636	23.3952	21.7438	21.6286	20.6362	19.6667	19.3319	18.589
	NT	NT01_11_cropped_R3D.dv	100	77.8767	55.3867	48.8856	42.5748	37.6711	33.0651	30.1127	26.1163	25.3688	23.5589	22.6276	21.6712	20.6351	20.667	19.6082
	NT	NT01_11_R3D.dv	100	61.6279	46.4271	39.5293	36.0887	31.8688	29.2662	26.5821	26.0406	24.2898	22.1483	20.368	19.1402	17.7594	17.3466	16.6618
	NT	NT01_10_cropped_R3D.dv	100	77.0937	62.9776	51.4902	45.0994	38.6576	35.2951	31.2839	28.4816	27.0004	25.9863	25.1907	24.3776	23.7902	23.2877	23.8811
	NT	NT01_10_R3D.dv	100	80.1643	64.2121	49.5508	40.7277	35.7785	32.0399	29.6533	27.51	26.4633	24.8786	22.989	21.687	20.3519	21.4188	20.0035
	NT	NT01_09_R3D.dv	100	71.7127	54.7516	44.4041	39.7767	36.2405	33.5569	32.2111	29.2559	27.3251	25.6949	23.8898	22.6737	22.0432	21.3806	20.0944
	NT	NT01_08_cropped_R3D.dv	100	72.2	49.6753	41.2285	34.6701	30.7049	28.2343	24.86	25.6388	22.5687	20.5774	19.8313	15.9933	15.142	14.6475	13.5243
	NT	NT01_08_R3D.dv	100	81.7502	68.076	63.9914	62.0613	58.0271	54.2994	51.2707	48.5281	49.3256	46.9519	45.4903	45.6892	42.8848	41.5321	37.9118
	NT	NT01_07_R3D.dv	100	60.174	41.7008	33.8179	30.1547	25.9385	23.3632	21.8536	20.3947	19.4902	18.7419	17.822	15.7381	14.9835	13.6556	13.2365
	NT	NT01_06_cropped_R3D.dv	100	69.2054	47.3443	36.1298	33.1523	30.3503	28.463	28.8127	26.8438	25.283	24.6742	23.0543	23.2114	22.5865	22.3467	22.6735
	NT	NT01_06_R3D.dv	100	64.2458	43.6922	33.6592	29.2531	25.0267	22.6133	21.1988	19.6737	18.4098	17.7239	16.6289	14.8866	14.5429	13.7913	12.7139
	NT	NT01_05_R3D.dv	100	77.3185	55.6702	44.9901	38.6427	32.8002	29.5615	26.4333	24.6126	22.4565	21.9377	20.8629	20.8145	21.1806	20.6672	21.6287
	NT	NT01_04_R3D.dv	100	82.6449	61.9174	45.9246	37.314	32.4387	28.9901	26.5425	24.1691	23.105	22.0786	20.9765	19.6331	18.9162	18.5387	20.6669
	NT	NT01_02_cropped_R3D.dv	100	58.8956	42.1029	34.3347	28.4503	24.5714	20.8345	18.5542	17.5203	16.3892	15.2748	14.8316	13.9247	13.2027	12.8365	12.4799
	NT	NT01_02_R3D.dv	100	69.5969	48.1869	38.4633	32.741	30.1474	29.8378	30.7732	29.1771	28.1938	26.4603	25.2197	24.2455	23.9165	22.3088	21.4325
	NT	NT01_01_R3D.dv	100	76.5328	54.0178	41.4008	33.5423	30.4478	28.1104	25.693	23.5434	22.162	20.6793	19.8763	18.0315	17.5402	17.5142	16.4853
	Aph	Aph5_4_R3D.dv	100	74.3459	54.7879	46.2399	41.9316	37.1614	33.6011	31.2124	29.5648	28.2002	26.7566	25.3927	24.5145	23.8788	22.6996	21.898
	Aph	Aph5_3_R3D.dv	100	87.8298	73.5964	60.9135	52.7451	45.6657	40.5319	36.4568	35.0599	33.3102	31.5807	30.6206	29.9904	29.2241	28.7724	27.3726
	Aph	Aph5_2_R3D.dv	100	73.2415	52.2105	38.0135	31.613	27.84	25.3326	23.2365	22.304	21.3708	21.1686	20.4327	19.8701	19.771	19.7392	19.533
	Aph	Aph5_1_R3D.dv	100	66.2447	47.4824	37.3357	31.885	27.4845	25.4661	23.5915	22.5088	21.0688	20.6023	19.9845	19.2514	18.5684	17.9623	18.2783
	Aph	Aph3_7_R3D.dv	100	73.7501	60.2132	48.9925	43.2105	39.7392	36.6289	35.6061	34.7613	32.8897	32.1855	31.4134	30.6296	30.4888	29.8847	28.3737
	Aph	Aph3_6_R3D.dv	100	72.5844	59.9483	49.6406	42.9212	38.5015	35.6923	33.2981	32.4198	30.8159	29.5692	29.2055	27.5747	26.7798	26.2474	25.5666
	Aph	Aph3_5_R3D.dv	100	73.9126	59.699	49.1435	42.5034	39.4711	35.8104	34.3063	33.8927	33.3198	33.3794	32.9646	31.6421	30.9262	30.927	29.9957
	Aph	Aph3_2_R3D.dv	100	67.1485	52.6146	43.6127	38.3248	34.5667	32.3454	30.0553	28.4861	26.6583	24.5037	23.128	22.6223	21.4249	20.393	20.0773
	Aph	Aph3_1_R3D.dv	100	76.6771	61.0622	47.524	41.1551	35.5328	32.2284	28.7323	29.4222	27.9017	27.2616	27.1135	24.9887	25.3332	24.9231	24.2424
	Aph	Aph2_11_R3D.dv	100	81.9739	71.3978	61.5407	55.5938	50.2183	47.3855	44.0958	42.4409	40.7405	39.6653	39.0054	38.7209	36.6835	38.0842	37.3678
	Aph	Aph2_10_R3D.dv	100	77.2876	62.8398	53.6232	46.8471	40.4982	38.1756	36.7097	35.6041	32.8456	32.1945	31.8604	30.3698	28.5677	27.7458	26.4439
	Aph	Aph2_09_R3D.dv	100	76.6694	60.6043	50.9143	43.7872	39.7123	36.2767	35.4972	34.2954	32.0516	30.4159	28.722	28.52	27.2388	26.4436	25.8653
	Aph	Aph2_08_R3D.dv	100	71.5248	58.117	41.5379	34.1731	28.2097	25.1812	21.2824	20.7816	19.4878	18.6931	18.1284	21.3458	17.9946	18.5808	18.8813
	Aph	Aph2_07_R3D.dv	100	76.5276	59.967	49.1927	43.7922	41.2716	36.9876	32.7282	31.3135	28.3244	25.781	22.0905	17.4746	17.4996	14.0738	12.672
	Aph	Aph2_04_R3D.dv	100	86.113	67.4705	55.3286	46.7489	42.9167	39.4309	37.5362	34.5946	33.1634	32.7191	32.3098	30.8022	28.4039	27.5422	26.6197
	Aph	Aph2_01_R3D.dv	100	67.0961	50.8062	39.9403	34.4643	30.7961	28.4263	26.9593	25.9411	24.5424	23.7884	23.1143	22.7376	22.429	21.58	20.7007
	Aph	Aph02_8_cropped_R3D.dv	100	70.7118	51.2173	39.5984	33.2174	28.7387	25.7873	23.9483	22.0845	20.4876	19.8459	18.8387	18.2271	17.1396	16.6674	16.0512
	Aph	Aph02_4_cropped_R3D.dv	100	80.4416	67.0881	59.8993	52.7916	49.2542	45.0498	41.5547	39.4333	37.8004	35.862	35.677	34.275	34.2712	33.3769	31.7137
	Aph	Aph02_4_R3D.dv	100	72.844	62.2507	52.3968	45.8755	42.1969	38.3055	37.6109	35.5545	32.6388	33.2646	31.7462	30.9629	29.2566	28.2275	26.7184
	Aph	Aph02_3_cropped_R3D.dv	100	80.9402	74.1444	59.6433	57.7419	55.1797	54.2004	51.4704	51.5227	52.3138	54.9136	52.9916	62.2313	61.8993	57.9559	55.3421
	Aph	Aph02_2_cropped_R3D.dv	100	67.5624	53.1511	42.735	35.523	31.0657	27.7306	24.676	23.5814	22.3198	20.9622	20.0471	18.9113	18.6051	18.2278	18.1744
	Aph	Aph02_2_R3D.dv	100	70.9051	50.6098	41.817	37.5781	32.671	30.5387	28.6338	27.3875	24.2344	23.6416	22.4041	21.6066	19.7212	19.1111	18.517
	Aph	Aph02_1_cropped_R3D.dv	100	84.5315	74.44	58.0539	54.5448	64.834	64.1114	62.1476	57.3096	62.1192	57.8067	53.606	53.6983	52.2521	47.3215	46.1923
	Aph	Aph02_1_R3D.dv	100	89.5081	82.7183	75.6645	69.9603	68.5464	66.3811	66.2557	67.2423	64.8523	64.2427	62.4548	58.4964	59.041	56.7617	51.9711
	Aph	Aph02_10_cropped_R3D.dv	100	65.9746	50.0302	40.2557	35.6052	31.9245	29.1381	27.1857	25.8365	25.2688	24.6945	24.0599	22.9736	22.4011	21.1937	21.3316
	Aph	Aph01_5_R3D.dv	100	85.8626	86.7809	68.0007	57.6256	47.3547	42.0571	38.8373	35.732	33.1009	30.9862	30.3787	29.7172	28.5949	29.5062	25.408
	Aph	Aph01_4_R3D.dv	100	73.8546	55.5987	46.2379	38.9582	35.286	32.8026	30.1557	28.5819	27.4986	26.853	24.6842	23.7971	23.0158	21.6465	20.2515
	Aph	Aph01_3_cropped_R3D.dv	100	89.2082	87.5173	77.4762	69.2302	67.0667	64.3469	63.498	63.694	64.9731	61.302	60.0838	59.865	62.784	57.7412	57.7452
	Aph	Aph01_3_R3D.dv	100	68.9925	52.3276	39.5965	34.1631	31.6372	28.6448	26.6739	24.5405	22.4838	20.0209	18.2425	18.1516	17.3071	16.6117	16.4328
	Aph	Aph01_2_cropped_R3D.dv	100	67.8892	51.799	41.6293	34.6255	30.7644	28.0447	26.2398	25.1414	24.6617	23.7506	23.0976	23.5137	23.2219	23.3487	23.3676
	Aph	Aph01_2_R3D.dv	100	67.7492	52.39	40.9652	35.6391	31.3614	28.2522	26.1038	24.3362	24.249	21.9472	22.0437	21.7065	19.9867	19.6246	20.6655
	Fig2h
	Condition	ExpNames	Intensity_1	Intensity_2	Intensity_3	Intensity_4	Intensity_5	Intensity_6	Intensity_7	Intensity_8	Intensity_9	Intensity_10	Intensity_11	Intensity_12	Intensity_13	Intensity_14	Intensity_15	Intensity_16
	NT	NT04_8_R3D_crop_D3D.dv	100	71.3838	56.6676	45.2961	39.5599	37.7381	32.4978	31.6261	29.2002	24.8312	25.4509	23.5535	23.6242	22.2234	20.9193	20.0824
	NT	NT04_7_R3D_crop_D3D.dv	100	82.2971	70.251	63.9455	56.3532	50.7358	46.4913	42.7111	40.9408	37.7027	36.0912	34.1772	30.832	29.998	29.3841	28.3902
	NT	NT04_6_R3D_crop_D3D.dv	100	73.6207	54.7609	41.5197	33.5519	29.0772	23.5273	20.6181	17.4732	15.7107	15.8057	14.9273	14.129	13.0086	13.3455	12.1401
	NT	NT04_5_R3D_crop_D3D.dv	100	81.2785	68.8044	61.7381	60.3978	53.806	48.4564	44.1681	39.948	37.7691	35.492	34.0294	32.7592	30.8046	29.6928	26.9419
	NT	NT04_4_R3D_crop_D3D.dv	100	78.0412	67.5555	53.1901	41.9772	35.569	28.7452	26.8727	25.7481	23.534	21.0172	20.445	18.9725	17.5669	17.6618	16.3358
	NT	NT04_3_R3D_crop_D3D.dv	100	76.6867	64.1036	54.3438	49.6604	50.1312	45.5611	43.2225	41.219	37.6587	36.2109	31.7319	29.6027	28.5233	27.8264	24.8259
	NT	NT04_2_R3D_crop_D3D.dv	100	70.0093	51.2787	40.8414	32.741	24.1308	20.0608	18.1431	16.1129	14.8495	13.5463	12.7032	13.5931	13.301	12.2715	12.5357
	NT	NT04_1_R3D_crop_D3D.dv	100	67.8585	54.0932	44.6471	40.5854	34.3148	31.3128	28.6427	25.3447	22.2804	20.2601	19.3258	18.8209	17.74	17.0108	16.803
	NT	NT03_9_R3D_crop_D3D3.dv	100	85.962	74.3673	64.672	56.2237	49.612	45.1394	41.3902	38.6507	36.6635	34.0868	32.3995	29.7388	28.3701	26.7594	25.0393
	NT	NT03_9_R3D_crop_D3D2.dv	100	77.9147	60.9154	50.0984	41.7604	38.9439	37.806	33.0781	31.6434	29.9772	27.2536	26.1074	25.6154	23.9104	25.2182	20.7682
	NT	NT03_8_R3D_crop_D3D3.dv	100	82.035	72.6692	60.0134	54.2585	48.8705	43.0946	42.1867	38.5611	36.5857	34.3808	32.581	32.1571	30.8094	29.2056	27.3596
	NT	NT03_8_R3D_crop_D3D.dv	100	71.3443	51.9756	40.9429	35.109	30.6126	28.7071	25.8921	23.5235	22.3969	21.5161	21.2544	20.5932	19.2229	18.9879	18.48
	NT	NT03_7_R3D_crop_D3D2.dv	100	74.4937	62.1062	53.8853	45.9486	44.2805	40.2798	39.4635	37.4447	34.5339	33.45	31.2792	30.0775	28.0685	27.9421	26.6536
	NT	NT03_6_R3D_crop_D3D3.dv	100	70.0208	53.5896	43.2008	40.5401	35.124	31.9709	30.0275	28.6491	29.7309	30.1988	28.7317	28.5957	27.3689	25.7273	23.8944
	NT	NT03_6_R3D_crop_D3D2.dv	100	78.2148	60.9826	49.4474	41.7503	35.4426	33.3767	29.6705	29.47	26.3941	25.5511	23.7027	24.116	23.9927	22.0347	21.0241
	NT	NT03_5_R3D_crop_D3D.dv	100	64.8218	48.0334	37.2393	30.0358	25.601	23.0924	21.1279	20.2233	18.2154	17.6856	17.4519	15.1569	16.2243	15.0926	14.8221
	NT	NT03_4_R3D_crop_D3D2.dv	100	78.5535	63.9913	50.6707	41.1049	34.2661	30.247	27.2366	24.7613	23.4143	22.043	20.6569	19.8806	19.3865	18.5526	16.4612
	NT	NT03_3_R3D_crop_D3D3.dv	100	77.8135	62.3787	52.8528	46.11	40.9066	36.1772	32.3838	30.1684	28.0212	26.5733	25.4273	24.2637	23.4842	22.798	20.5827
	NT	NT03_3_R3D_crop_D3D2.dv	100	72.2262	53.6381	42.1728	33.3681	29.7074	25.4286	26.0542	22.5291	20.8025	19.4081	18.8077	17.8297	16.8004	14.0635	15.1971
	NT	NT03_3_R3D_crop_D3D.dv	100	62.1744	47.4272	38.1325	32.3175	28.6689	24.7121	22.2845	21.2122	19.344	18.6342	17.8633	16.1956	16.9368	14.8884	14.1068
	NT	NT03_2_R3D_crop_D3D3.dv	100	74.1558	59.2565	49.0901	40.4449	36.5422	33.3676	30.8067	29.4803	29.087	28.0122	26.8936	25.0238	25.5284	24.5936	22.3567
	NT	NT03_2_R3D_crop_D3D2.dv	100	81.1113	61.89	49.771	40.8779	35.3413	34.8882	31.155	27.8552	24.2908	22.5711	21.0703	19.2401	17.8454	17.8382	16.8146
	NT	NT03_1_R3D_crop_D3D3.dv	100	85.9503	65.477	54.3147	45.6874	39.9838	36.2783	32.4369	29.5611	27.3576	26.1392	22.6537	21.7853	19.6003	18.7106	18.9015
	NT	NT03_11_R3D_crop_D3D3.dv	100	79.517	64.7819	55.6455	49.4176	44.2645	40.5206	37.9258	34.4123	32.475	28.8604	27.4368	25.5973	26.4704	23.8255	22.5055
	NT	NT02_7_R3D_crop_D3D3.dv	100	78.0505	60.4638	47.2208	33.8865	27.1493	23.8103	20.4699	18.9921	18.1238	15.4082	15.6461	15.9484	14.0927	13.9766	14.064
	NT	NT02_6_R3D_crop_D3D3.dv	100	77.7153	63.4266	57.1588	52.4445	46.8254	44.5452	40.5041	37.8779	36.0367	33.9469	32.9004	30.4471	26.7499	25.4867	22.4777
	NT	NT02_5_R3D_crop_D3D3.dv	100	88.0239	70.3826	60.3489	50.0228	44.94	41.4066	39.9919	35.9951	32.9238	30.2566	28.7163	27.4514	26.4764	24.8445	25.5187
	NT	NT02_4_R3D_crop_D3D3.dv	100	85.6687	70.3655	57.5361	51.1262	44.711	41.5702	36.8245	35.2044	31.4491	28.6113	27.5709	26.5406	28.1852	25.6319	23.6539
	NT	NT02_3_R3D_crop_D3D3.dv	100	80.9335	67.9955	58.7784	51.4681	46.7689	42.1859	40.233	36.7947	33.7766	30.3992	29.6738	27.6659	26.8806	25.4407	24.5897
	NT	NT02_2_R3D_crop_D3D3.dv	100	86.9655	78.5897	67.0947	59.3668	54.3714	48.3304	45.1517	40.8427	39.8466	36.9795	32.6473	29.2028	27.5752	25.3089	25.9998
	NT	NT01_9_R3D_crop_D3D3.dv	100	76.1787	60.9794	52.4817	44.2422	38.2891	33.9425	29.1718	27.3725	25.6679	23.3031	22.5638	20.9012	19.7533	18.0082	18.3692
	NT	NT01_9_R3D_crop_D3D2.dv	100	69.6522	56.3102	42.8127	34.7195	27.9948	22.7597	17.9494	18.1573	16.0303	13.9588	13.6476	13.3175	12.0469	12.319	10.2904
	NT	NT01_7_R3D_crop_D3D.dv	100	80.5424	64.9806	55.2461	48.1703	42.8893	38.8095	37.2117	33.2622	32.1379	29.7958	29.0168	27.8234	25.4317	23.647	23.0243
	NT	NT01_6_R3D_crop_D3D3.dv	100	73.046	56.3198	43.5702	37.7254	33.2317	28.4867	26.2343	25.1518	24.2167	22.0024	20.2054	18.8858	17.6264	17.1637	16.9447
	NT	NT01_6_R3D_crop_D3D.dv	100	80.7398	65.6003	53.08	44.2117	37.6625	34.1761	29.4342	28.2712	25.4903	25.3346	23.4517	23.3539	21.5998	21.7878	19.8319
	NT	NT01_5_R3D_crop_D3D.dv	100	73.5839	60.5696	50.5419	41.8188	36.1349	31.6655	29.6047	27.0544	24.8491	23.8702	24.2254	20.7638	19.4579	18.2552	17.4798
	NT	NT01_4_R3D_crop_D3D.dv	100	78.7147	59.8326	47.7252	38.1935	30.9185	28.2065	26.0703	22.904	19.6337	18.4341	13.4664	8.85781	12.9427	12.2903	11.4842
	NT	NT01_3_R3D_crop_D3D3.dv	100	64.9081	46.6818	36.2109	26.491	21.9409	18.2204	15.8073	15.0263	10.8502	10.0181	9.30828	8.10077	7.67423	7.09615	7.15862
	NT	NT01_3_R3D_crop_D3D.dv	100	81.1667	63.4594	50.3913	40.6993	35.4217	32.5248	29.4905	28.3559	26.8301	25.1555	24.4761	23.0325	22.4106	21.6904	21.4951
	NT	NT01_2_R3D_crop_D3D3.dv	100	73.8788	53.0822	42.8298	36.0743	33.512	29.1289	25.7016	22.9437	22.5653	20.7377	18.5981	17.2024	16.4815	16.2636	15.9847
	NT	NT01_2_R3D_crop_D3D.dv	100	61.6036	43.984	35.0718	29.4671	25.0923	20.4892	18.3973	16.4819	16.4313	13.9381	11.9435	11.8378	11.3407	10.7879	9.95434
	NT	NT01_1_R3D_crop_D3D3.dv	100	66.7557	47.281	34.7732	28.4055	24.2281	17.6674	15.0475	14.0395	13.9189	13.4402	12.3967	11.583	10.7882	11.2822	10.2604
	NT	NT01_1_R3D_crop_D3D.dv	100	72.203	56.2401	45.3119	37.6742	30.877	28.5473	25.3894	23.3647	21.502	19.7633	18.7728	17.3919	16.3289	15.5651	14.8458
	NT	NT01_16_R3D_crop_D3D2.dv	100	77.9021	60.9257	49.3188	41.0139	35.7081	34.3252	30.3415	27.3219	25.7482	23.6364	21.7974	18.9223	19.1446	17.9871	16.1151
	NT	NT01_15_R3D_crop_D3D2.dv	100	78.6305	64.6258	51.617	36.4269	29.7813	25.125	21.6149	19.7567	18.8967	17.0992	17.2352	16.6718	15.4063	14.241	14.2465
	NT	NT01_14_R3D_crop_D3D2.dv	100	70.9683	47.9241	38.1687	27.1514	24.1044	18.9273	18.5572	16.6918	14.2705	11.4464	11.6348	10.9717	10.6496	9.8143	9.64708
	NT	NT01_13_R3D_crop_D3D2.dv	100	83.9799	66.2076	53.6379	42.4099	33.2053	26.3722	23.9743	21.6657	19.6153	17.8441	15.9856	15.2023	14.1427	14.1332	12.5256
	NT	NT01_11_R3D_crop_D3D2.dv	100	81.3259	68.284	55.7675	48.2666	41.9765	37.971	33.6025	31.057	28.0966	26.9502	25.3207	23.6895	21.8515	21.8385	20.6935
	NT	NT01_10_R3D_crop_D3D2.dv	100	85.4211	67.9708	56.3259	46.0857	38.9566	33.7395	30.3509	28.4262	27.4021	26.6827	24.5652	23.1971	22.3862	19.8263	19.9451
	Aph	Aph05_9_R3D_crop_D3D2.dv	100	82.5238	68.5205	59.0011	51.3192	45.4892	42.188	38.3523	35.6061	33.5754	31.8614	29.7714	28.236	27.0356	26.3882	25.2718
	Aph	Aph05_7_R3D_crop_D3D2.dv	100	82.1707	63.2434	51.2803	42.7048	36.1408	30.9475	27.6039	25.7948	22.391	20.7131	19.0184	18.5383	17.6186	16.8477	15.8689
	Aph	Aph05_6_R3D_crop_D3D2.dv	100	92.3586	78.1957	65.8899	56.0717	49.5819	43.9394	38.6565	33.4633	30.3843	28.4932	26.8329	25.2366	23.8337	22.2891	20.8334
	Aph	Aph05_5_R3D_crop_D3D2.dv	100	82.8218	68.1463	56.344	49.0476	43.4915	37.3937	33.0983	30.4936	28.2592	26.1717	24.7323	22.9226	21.5914	20.3707	19.3942
	Aph	Aph05_3_R3D_crop_D3D2.dv	100	74.3212	61.3134	51.9398	43.5635	37.5147	32.8637	27.3496	25.6241	23.6347	22.56	20.5786	18.428	17.9072	17.0192	16.68
	Aph	Aph05_2_R3D_crop_D3D2.dv	100	79.4072	67.6338	59.6345	51.3546	44.3049	39.0183	33.5262	30.5837	28.3707	26.942	24.9247	23.3282	22.22	20.8612	19.5849
	Aph	Aph04_7_R3D_crop_D3D3.dv	100	83.9633	73.6888	64.9604	55.2014	48.8556	43.0001	39.5065	36.128	33.4203	31.3417	30.1193	27.5682	25.9749	24.2382	23.328
	Aph	Aph04_7_R3D_crop_D3D2.dv	100	70.7561	56.1756	44.3382	34.779	26.905	21.489	18.4203	16.0972	14.5936	13.3013	12.3785	10.9358	10.9471	10.8845	10.1708
	Aph	Aph04_6_R3D_crop_D3D3.dv	100	76.9959	67.2008	59.3188	53.6044	48.5257	43.8564	39.9285	36.9405	34.6391	32.391	30.6761	28.5456	26.8255	25.3064	24.0492
	Aph	Aph04_4_R3D_crop_D3D2.dv	100	85.5123	73.2159	63.7589	55.3381	47.536	42.2781	37.8911	34.7016	31.4661	29.399	27.7431	26.1946	24.8752	23.1714	22.7631
	Aph	Aph04_4_R3D_crop_D3D.dv	100	75.6996	62.9379	55.19	46.2498	40.4239	35.0981	32.5294	28.7944	25.6811	24.1908	21.9548	20.9386	19.4556	18.9918	18.5018
	Aph	Aph04_3_R3D_crop_D3D3.dv	100	84.1682	74.0263	60.8006	53.9186	48.04	45.2876	42.2115	40.4804	37.4802	34.7829	32.6674	30.8156	29.6394	27.9222	25.7347
	Aph	Aph04_2_R3D_crop_D3D.dv	100	63.6851	48.5746	39.3695	32.8969	28.435	26.0701	23.7963	22.9507	21.7678	19.8375	18.8699	18.0171	16.9685	15.9732	15.5075
	Aph	Aph04_1_R3D_crop_D3D3.dv	100	73.0962	63.4423	56.6472	48.8011	42.2049	36.6006	30.8101	29.0437	26.7271	24.3118	23.9377	19.7836	17.323	15.8999	15.4841
	Aph	Aph03_7_R3D_crop_D3D3.dv	100	91.1516	86.353	78.2593	73.9568	67.8565	63.6294	59.2911	57.1435	52.9853	48.9273	46.6514	43.7347	41.42	38.8651	37.8945
	Aph	Aph03_6_R3D_crop_D3D3.dv	100	81.8529	71.1541	62.4884	55.6977	48.6576	45.5744	40.8532	38.5168	36.3488	33.2588	31.2857	30.2661	28.8923	26.7667	25.7104
	Aph	Aph03_6_R3D_crop_D3D.dv	100	75.0131	58.0173	43.1377	34.0043	29.0021	26.0509	23.6473	21.5582	20.2457	18.8555	17.6147	16.2197	15.4087	15.0739	13.9541
	Aph	Aph03_5_R3D_crop_D3D3.dv	100	83.4337	70.3536	59.6941	51.2893	45.3028	40.4797	37.183	33.2758	31.0984	29.3282	28.2713	26.4429	26.1373	24.8353	24.4372
	Aph	Aph03_5_R3D_crop_D3D.dv	100	79.0021	63.4722	52.0863	41.0719	34.9014	29.5626	26.2435	22.6821	21.3199	17.8006	17.065	16.1917	14.9848	13.2129	13.9737
	Aph	Aph03_4_R3D_crop_D3D3.dv	100	78.1294	60.8017	48.8847	42.6354	35.9637	31.0216	28.8739	26.323	24.3048	23.166	21.384	20.1699	19.2062	18.9266	18.7491
	Aph	Aph03_4_R3D_crop_D3D.dv	100	79.5436	67.1452	59.1034	51.0988	44.2942	38.4371	34.8766	31.9624	30.1075	27.5192	25.7414	24.3189	22.61	22.0433	20.9155
	Aph	Aph03_3_R3D_crop_D3D.dv	100	72.3644	56.9123	46.8734	40.6952	35.6916	32.0085	29.0802	26.5767	25.2116	22.6608	21.7229	20.4152	19.2606	17.3528	17.2491
	Aph	Aph03_2_R3D_crop_D3D.dv	100	70.5579	56.1336	42.1038	34.0383	28.5676	25.5421	22.7013	21.1528	18.0453	17.4674	15.7714	13.7647	13.7687	12.9284	11.963
	Aph	Aph03_1_R3D_crop_D3D.dv	100	81.7127	69.7676	60.007	52.1344	47.1196	43.7282	39.5196	35.7199	32.2612	28.8524	25.9683	23.8156	23.7475	21.5097	20.442
	Aph	Aph02_8_R3D_crop_D3D2.dv	100	75.853	60.3439	48.376	41.4705	37.9066	34.4587	31.6601	28.8764	25.452	22.71	20.7728	20.5585	18.9451	18.8723	17.4211
	Aph	Aph02_6_R3D_crop_D3D2.dv	100	85.0038	72.6516	64.2446	52.1483	43.7378	37.4642	31.3191	27.4979	23.9934	21.9054	19.35	18.4844	17.446	16.2805	15.8102
	Aph	Aph02_6_R3D_crop_D3D.dv	100	73.6758	57.6382	47.9147	41.5592	34.2945	32.2259	28.2227	25.246	24.0703	22.1264	20.5155	20.0071	18.6161	17.892	17.3248
	Aph	Aph02_5_R3D_crop_D3D3.dv	100	82.863	68.3639	56.3551	47.6715	42.6056	38.6182	35.9049	34.6421	33.2227	28.4224	25.5997	23.6488	21.5749	19.8909	19.5593
	Aph	Aph02_5_R3D_crop_D3D2.dv	100	89.714	78.0545	68.7484	62.6624	55.4118	48.6538	44.263	40.1374	36.7645	33.7202	31.5243	29.46	27.3996	26.3396	25.0008
	Aph	Aph02_5_R3D_crop_D3D.dv	100	82.5112	70.8144	59.9975	51.555	46.4124	41.0184	37.7125	35.8652	32.5067	30.1414	27.3944	25.8211	25.5744	23.5264	22.0925
	Aph	Aph02_4_R3D_crop_D3D3.dv	100	84.2119	68.7636	56.0133	43.0533	37.4332	33.9221	29.156	26.7574	24.8601	22.5717	20.5323	19.5846	18.5218	17.5941	16.4429
	Aph	Aph02_4_R3D_crop_D3D2.dv	100	90.2181	76.4471	65.302	56.8404	49.0579	42.7451	38.0077	35.0217	32.3058	30.7952	28.3822	26.3054	25.3415	24.0197	23.2818
	Aph	Aph02_3_R3D_crop_D3D3.dv	100	81.0819	64.7566	55.1912	45.7872	40.4198	35.0442	32.5369	29.7452	27.4821	25.5207	23.733	22.2439	21.0115	20.1317	18.9935
	Aph	Aph02_3_R3D_crop_D3D2.dv	100	78.243	66.6356	56.0177	47.5155	41.3542	38.7128	37.3169	34.268	30.3791	27.6045	23.4372	22.8393	21.4476	20.2627	18.8831
	Aph	Aph02_3_R3D_crop_D3D.dv	100	83.4459	72.2342	61.1414	54.7602	50.4631	43.6931	38.4289	34.22	31.9857	30.1108	27.9568	26.4286	23.1298	22.5013	21.0486
	Aph	Aph02_2_R3D_crop_D3D3.dv	100	76.5676	66.8721	56.2888	51.8952	49.1753	44.6035	42.3406	37.9352	35.7863	33.8851	32.3436	29.2565	28.5103	26.9367	26.0483
	Aph	Aph02_1_R3D_crop_D3D3.dv	100	99.7597	86.1982	71.1225	60.8782	51.9902	44.3171	37.7802	33.0453	28.69	26.8099	24.8842	23.3844	21.9961	21.4968	19.2173
	Aph	Aph02_1_R3D_crop_D3D.dv	100	78.052	64.4605	52.3779	45.2754	40.6902	36.2743	33.3895	29.5826	28.0602	25.6226	23.5022	21.5367	20.1411	18.0285	18.2092
	Aph	Aph01_8_R3D_crop_D3D3.dv	100	68.1285	60.2196	56.9733	47.3037	39.2047	32.9398	30.8568	28.486	23.9116	21.2377	20.6854	21.5254	18.7632	18.0709	16.934
	Aph	Aph01_7_R3D_crop_D3D3.dv	100	83.5335	72.3422	61.6962	53.6124	47.3246	43.0009	38.9305	35.4203	32.5785	30.316	27.3628	27.5309	25.6928	24.5917	24.6109
	Aph	Aph01_7_R3D_crop_D3D2.dv	100	86.507	78.5168	70.2781	62.1422	55.5453	49.5224	45.6961	41.9739	38.2661	35.4115	33.1949	30.957	28.7552	27.0987	25.7677
	Aph	Aph01_6_R3D_crop_D3D2.dv	100	83.8237	72.2165	60.8037	52.1288	45.0946	38.0804	34.0342	30.6305	27.0646	26.1549	24.1546	22.6732	21.9076	20.678	19.7937
	Aph	Aph01_5_R3D_crop_D3D3.dv	100	79.7088	64.2886	52.6293	42.8493	38.3807	33.7012	30.0646	25.7566	22.9653	22.7232	20.4977	18.8955	18.8532	17.4844	16.3532
	Aph	Aph01_5_R3D_crop_D3D2.dv	100	83.2081	73.0716	60.2893	50.6021	44.1747	40.0189	34.872	31.9076	29.3686	28.7976	26.884	25.4165	24.3063	24.1385	22.9863
	Aph	Aph01_4_R3D_crop_D3D2.dv	100	76.5893	60.4584	50.678	45.352	38.5552	33.991	30.6588	28.767	27.1958	25.0642	24.9415	24.2946	21.2825	20.7284	20.3458
	Aph	Aph01_3_R3D_crop_D3D2.dv	100	81.437	71.4233	63.5265	56.9075	51.7241	47.4562	43.5104	40.0318	37.6883	36.225	34.7478	32.7781	31.6754	30.7186	29.4149
	Aph	Aph01_2_R3D_crop_D3D3.dv	100	80.1383	66.3775	53.7836	41.1147	34.5586	29.0005	25.4769	22.4113	20.0418	19.577	20.0245	21.7132	21.5676	19.421	20.2582
	Aph	Aph01_1_R3D_crop_D3D3.dv	100	74.9887	62.5044	49.6439	39.3926	32.2211	27.0085	23.3059	20.7784	18.765	16.9104	15.2931	14.9705	13.2009	12.9437	12.827
	Aph	Aph01_1_R3D_crop_D3D2.dv	100	88.0771	76.01	65.32	56.0361	43.9619	37.4023	32.3378	29.2014	26.3118	24.1756	22.0572	20.6444	19.6752	19.0117	18.6396

## Sheet: Fig3
	Fig 3g
	MCF10A Disengagement
Exp1		NT	1uM Aph	NT	1uM Aph
	Disengagement	0	3	0	7.5
	O/D	0	1	0	2.5
	Total	40	40
Exp2		NT	1uM Aph	NT	1uM Aph
	Disengagement	0	5	0	10.4167
	O/D	0	3	0	6.25
	Total	49	48
Exp3		NT	1uM Aph	NT	1uM Aph
	Disengagement	0	3	0	8.10811
	O/D	0	3	0	8.10811
	Total	49	37
Exp4		NT	1uM Aph	NT	1uM Aph
	Disengagement	0	5	0	13.8889
	O/D	1	1	1.96078	2.77778
	Total	51	36
Fig3f
	NT					200nM					400nM
	NEBD-MP	MP-Anaphase	NEBD-Anaphase			NEBD-MP	MP-Anaphase	NEBD-Anaphase			NEBD-MP	MP-Anaphase	NEBD-Anaphase
	9	3	12			9	6	15			9	3	12
	12	3	15			6	6	12			15	6	21
	12	9	21			12	3	15			9	6	15
	9	6	15			9	6	15			12	9	21
	9	3	12			9	6	15			12	6	18
	12	9	21			15	15	30			12	3	15
	6	9	15			6	9	15			9	6	15
	9	6	15			9	9	18			9	9	18
	6	6	12			15	6	21			12	6	18
	12	12	24			9	6	15			12	3	15
	6	6	12			6	6	12			12	6	18
	12	6	18			6	6	12			9	3	12
	6	12	18			9	6	15			9	6	15
	9	9	18			6	9	15			12	3	15
	9	6	15			9	6	15			9	6	15
	6	6	12			15	6	21			9	3	12
	9	3	12			12	6	18			12	6	18
	6	6	12			9	12	21			12	9	21
	9	6	15			6	9	15			21	3	24
	6	12	18			6	6	12			6	6	12
	9	6	15			9	6	15			12	6	18
	6	6	12			9	6	15			12	6	18
	9	6	15			6	9	15			9	9	18
	9	6	15			6	6	12			18	6	24
	12	15	27			9	6	15			12	9	21
	6	6	12			9	6	15			12	9	21
	9	12	21			9	6	15			12	6	18
	9	12	21			6	9	15			12	9	21
	9	6	15			12	6	18			9	9	18
	6	6	12			9	6	15			12	6	18
	6	6	12			9	6	15			9	6	15
	9	6	15			9	9	18			12	6	18
	9	6	15			9	6	15			12	6	18
	9	9	18			12	3	15			12	3	15
	9	9	18			12	9	21			9	9	18
	12	6	18			9	3	12			12	6	18
	9	9	18			9	6	15			9	9	18
	9	9	18			18	6	24			9	6	15
	9	9	18			9	6	15			9	3	12
	12	3	15			9	9	18			9	9	18
	9	9	18			12	6	18			12	6	18
	12	6	18			45	12	57			12	6	18
	9	6	15			9	6	15			12	6	18
	9	6	15			9	6	15			12	3	15
	9	3	12			9	9	18			9	3	12
	12	6	18			9	9	18			12	18	30
	6	6	12			9	6	15			9	6	15
	9	6	15			6	9	15			9	9	18
	9	6	15			9	6	15			9	6	15
	6	9	15			45	6	51			12	9	21
	9	6	15			9	9	18			9	6	15
	9	9	18			9	6	15			9	9	18
	21	9	30			6	9	15			39	9	48
	6	6	12			15	6	21			12	3	15
	9	6	15			9	9	18			12	6	18
	6	9	15			9	6	15			12	3	15
	9	12	21			9	9	18			12	3	15
	6	6	12			9	9	18			12	9	21
	12	12	24			12	9	21			18	3	21
	12	12	24			6	3	9			12	6	18
	9	6	15			9	6	15			9	6	15
	9	6	15			12	6	18			15	3	18
	9	6	15			9	9	18			9	6	15
	9	6	15			9	9	18			9	3	12
	6	6	12			9	6	15			9	15	24
	6	9	15			9	9	18			12	6	18
	9	6	15			9	9	18			12	3	15
	9	9	18			9	9	18			9	6	15
	9	6	15			9	6	15			9	3	12
	9	9	18			9	9	18			12	3	15
	18	12	30			9	6	15			9	9	18
	9	9	18			18	6	24			15	15	30
	9	9	18			9	6	15			9	3	12
	9	9	18			9	6	15			9	6	15
	9	6	15			6	6	12			9	3	12
	9	6	15			9	6	15			12	12	24
	9	6	15			9	9	18			15	12	27
	9	3	12			12	9	21			12	6	18
	9	3	12			9	3	12			9	6	15
	6	6	12			6	6	12			12	3	15
	12	6	18			6	6	12			12	6	18
	9	6	15			9	6	15			9	6	15
	9	12	21			9	9	18			9	9	18
	9	6	15			9	6	15			9	9	18
	9	6	15			9	9	18			12	9	21
	9	6	15			9	6	15			12	3	15
	9	6	15			9	9	18			9	9	18
	6	6	12			9	6	15			12	6	18
	9	3	12			9	12	21			9	6	15
	9	6	15			12	9	21			9	3	12
	9	3	12			6	6	12			12	9	21
	9	9	18			12	12	24			12	6	18
	12	9	21			9	9	18			9	9	18
	6	6	12			9	9	18			12	9	21
	9	6	15			9	6	15			12	6	18
	9	9	18			9	9	18			12	6	18
	9	3	12			15	6	21			9	9	18
	9	9	18			12	6	18			9	6	15
	9	6	15			9	3	12			27	3	27
	9	9	18			9	6	15			9	3	12
	9	6	15			9	9	18			9	18	27
	9	6	15			9	3	12			9	3	12
	18	6	24			9	6	15			9	9	18
	9	12	21			9	6	15			15	6	21
	6	6	12			9	9	18			9	3	12
	6	6	12			9	3	12			12	6	18
	9	9	18			12	6	18			12	3	15
	9	6	15			6	9	15			9	3	12
	9	9	18			9	9	18			9	6	15
	9	6	15			9	6	15			15	3	18
	12	12	24			9	6	15			9	9	18
	9	6	15			9	6	15			9	9	18
	9	3	12			6	9	15			9	9	18
	9	6	15			12	6	18			21	33	54
	9	6	15			12	3	15			9	6	15
	12	6	18			9	9	18			9	6	15
	9	6	15			9	3	12			9	6	15
	9	6	15			9	12	21			9	9	18
	9	6	15			12	3	15			9	9	18
	9	6	15			12	6	18			9	6	15
	6	6	12			9	9	18			9	6	15
	12	12	24			18	3	21			12	3	15
	9	12	21			9	9	18			12	9	21
	9	6	15			24	3	27			12	6	18
	9	6	15			15	3	18			12	12	24
	9	6	15			9	3	12			9	6	15
	9	6	15			9	9	18			9	9	18
	12	12	24			9	6	15			9	6	15
	9	6	15			9	9	18			12	6	18
	33	39	72			9	6	15			9	12	21
	9	9	18			12	6	18			12	9	21
	12	6	18			9	6	15			9	9	18
	9	6	15			6	3	9			12	12	24
	6	3	9			12	12	24			9	6	15
	9	6	15			12	6	18			9	9	18
	9	3	12			12	3	15			9	6	15
	9	3	12			9	6	15			15	9	24
	9	6	15			12	6	18			9	6	15
	12	9	21			9	6	15			9	6	15
	12	6	18			15	6	21			9	9	18
	9	6	15			12	6	18			9	9	18
	9	6	15			12	6	18			42	6	48
	12	3	15			12	6	18			9	3	12
	9	6	15			9	6	15			9	9	18
	12	12	24			9	6	15			9	6	15
	9	3	12			12	6	18			9	9	18
	9	9	18			9	3	12			9	6	15
	9	3	12			15	9	24			9	3	12
	9	6	15			12	6	18			9	3	12
	6	3	9			9	12	21			9	6	15
	15	9	24			12	6	18			12	6	18
	9	6	15			12	9	21			9	6	15
	9	9	18			9	6	15			9	6	15
	9	3	12			12	6	18			9	6	15
	12	3	15			12	3	15			9	3	12
	9	3	12			9	6	15			9	6	15
	9	6	15			12	6	18			9	9	18
	12	6	18			9	3	12			12	9	21
	9	6	15			9	3	12			9	3	12
	9	9	18			9	6	15			9	9	18
	12	3	15			9	6	15			12	12	24
	12	6	18			9	3	12			9	6	15
	9	6	15			9	6	15			9	6	15
	12	6	18			9	6	15			21	3	24
	12	3	15			9	6	15			12	9	21
	9	3	12			12	3	15			9	12	21
	12	6	18			9	3	12			9	9	18
	12	6	18			9	6	15			9	9	18
	9	9	18			9	6	15			9	12	21
	9	3	12			12	6	18			18	12	30
	12	6	18			9	3	12			12	9	21
	9	6	15			9	6	15			9	6	15
	6	6	12			12	3	15			9	9	18
	12	3	15			6	9	15			9	9	18
	9	3	12			9	3	12			12	12	24
	9	6	15			9	3	12			9	9	18
	9	3	12			9	9	18			12	6	18
	9	3	12			9	6	15			9	9	18
	12	3	15			9	6	15			9	9	18
	9	6	15			9	9	18			12	9	21
	9	6	15			12	9	21			9	6	15
	12	9	21			12	9	21			12	6	18
	12	3	15			9	6	15			9	9	18
	9	9	18			9	9	18			9	9	18
	9	12	21			9	6	15			9	6	15
	12	15	27			12	6	18			9	3	12
	9	9	18			9	9	18			9	9	18
	12	3	15			9	12	21			12	6	18
	9	6	15			15	21	36			12	6	18
	9	6	15			9	6	15			9	9	18
	12	6	18			9	9	18			9	12	21
	12	6	18			12	9	21			12	9	21
	9	9	18			12	9	21			18	3	21
	12	3	15			9	9	18			15	12	27
	9	9	18			9	9	18			9	6	15
	12	6	18			9	12	21			36	3	39
	12	6	18			9	6	15			12	6	18
	9	6	15			9	6	15
	9	6	15			6	6	12
	12	6	18			9	6	15
	9	6	15			12	6	18
	12	3	15			9	6	15
	12	6	18			9	6	15
	12	3	15			9	6	15
	12	3	15			12	9	21
	9	6	15			15	3	18
	9	9	18			9	6	15
	9	3	12			9	6	15
	9	6	15			12	6	18
	9	9	18			12	9	21
	9	9	18			9	6	15
	9	6	15			12	6	18
	9	6	15			12	6	18
	9	6	15			9	3	12
	12	3	15			9	6	15
	9	3	12			9	9	18
	9	6	15			9	6	15
	12	6	18			9	3	12
	9	9	18			9	3	12
	12	3	15			9	9	18
	9	6	15			12	6	18
	12	6	18			15	6	21
	12	6	18			9	3	12
	9	6	15			9	3	12
	9	6	15			9	6	15
	9	6	15			9	6	15
	12	12	24			9	6	15
	9	6	15			9	9	18
	9	6	15			9	12	21
	9	6	15			9	6	15
	6	6	12			12	3	15
	9	3	12			12	6	18
	9	6	15			15	15	30
	9	6	15			9	6	15
	6	9	15			12	6	18
	9	9	18			9	3	12
	9	9	18			9	3	12
	21	9	30			9	6	15
	12	6	18			9	9	18
	9	6	15			9	9	18
	18	6	24			9	9	18
	9	9	18			9	6	15
	9	6	15			9	6	15
	9	3	12			9	6	15
	9	6	15			9	6	15
	12	6	18			9	6	15
	6	6	12			9	9	18
	9	6	15			9	9	18
	9	3	12			9	3	12
	9	6	15			9	3	12
	9	12	21
	12	6	18
	9	6	15
	12	9	21
	9	6	15
	9	3	12
	9	6	15
	9	6	15
	9	6	15
	9	6	15
	9	9	18
	9	6	15
	9	6	15
	9	6	15
	9	6	15
	12	6	18
	9	6	15
	9	6	15
	9	9	18
	9	9	18
	9	6	15
	9	6	15
	9	6	15
	9	9	18
	9	9	18
	9	6	15
	9	9	18
	9	9	18
	9	9	18
	9	6	15
	9	9	18
	15	12	27
	9	6	15
	9	6	15
	9	3	12
	12	24	36
	9	6	15
	9	21	30
	9	3	12
	9	6	15
	9	12	21
	9	6	15
	9	3	12
	9	6	15
	9	6	15
	9	9	18
	9	6	15
	9	6	15
	9	12	21
	9	9	18
	9	3	12
	9	9	18
	12	9	21
	9	6	15
	9	12	21
	9	9	18
	12	15	27
	9	12	21
	9	9	18
	9	9	18
	9	12	21
	9	6	15
	9	6	15
	9	6	15
	9	12	21
	9	9	18
Fig3i
Exp1		disengagement	Total	% centriole disengagement
	Aph	21	63	33.3333
	Aph_10ng/ml nocodazole	5	37	13.5135
Exp2		disengagement	Total	% centriole disengagement
	Aph	12	48	25
	Aph_10ng/ml nocodazole	3	34	8.82353
Exp3		disengagement	Total	% centriole disengagement
	Aph	11	57	19.2982
	Aph_10ng/ml nocodazole	6	47	12.766
Fig3d
Exp1	0nMAph				Exp2	0nMAph				Exp3	0nMAph
	bipolar	178	98.3425			bipolar	99	99			bipolar	70	97.2222
	multipolar with dis-engagement	0	0			multipolar with dis-engagement	1	1			multipolar with dis-engagement	0	0
	multipolar wo dis-engagement	3	1.65746			multipolar wo dis-engagement	0	0			multipolar wo dis-engagement	2	2.77778
		181					100					72
	200nM Aph					200nM Aph					200nM Aph
	bipolar	177	93.1579			bipolar	96	96			bipolar	80	82.4742
	multipolar with dis-engagement	7	3.68421			multipolar with dis-engagement	2	2			multipolar with dis-engagement	16	16.4948
	multipolar wo dis-engagement	6	3.15789			multipolar wo dis-engagement	2	2			multipolar wo dis-engagement	1	1.03093
		190					100					97
	400nM Aph					400nM Aph					400nM Aph
	bipolar	104	75.3623			bipolar	57	85.0746			bipolar	31	67.3913
	multipolar with dis-engagement	33	23.913			multipolar with dis-engagement	9	13.4328			multipolar with dis-engagement	15	32.6087
	multipolar wo dis-engagement	1	0.724638			multipolar wo dis-engagement	1	1.49254			multipolar wo dis-engagement	0	0
		138					67					46

## Sheet: Fig4
	Fig 4b
				%
Exp1		Aph	Aph_800nM ATR	Aph	Aph_800nM ATR
	Disengaged	3	0	10.7143	0
	Total	28	32
				%
Exp2		Aph	Aph_800nM ATR	Aph	Aph_800nM ATR
	Disengaged	4	1	8.51064	1.96078
	Total	47	51
				%
Exp3		Aph	Aph_800nM ATR	Aph	Aph_800nM ATR
	Disengaged	9	1	21.4286	1.96078
	Total	42	51
				%
Exp4		Aph	Aph_800nM ATR	Aph	Aph_800nM ATR
	Disengaged	5	4	12.1951	10
	Total	41	40
				%
Exp5		Aph	Aph_800nM ATR	Aph	Aph_800nM ATR
	Disengaged	6	1	11.5385	2.12766
	Total	52	47
	Fig4d
				%
Exp1		Aph	Aph_Cdk1 (1.5h)	Aph	Aph_Cdk1 (1.5h)
	Disengaged	8	1	14.8148	1.49254
	Total	54	67
				%
Exp2		Aph	Aph_Cdk1 (1.5h)	Aph	Aph_Cdk1 (1.5h)
	Disengaged	9	0	15.2542	0
	Total	59	73
				%
Exp3		Aph	Aph_Cdk1 (1.5h)	Aph	Aph_Cdk1 (1.5h)
	Disengaged	10	3	21.7391	4.41176
	Total	46	68
	Fig4f
	Condition	ExpNames	Intensity_1	Intensity_2	Intensity_3	Intensity_4	Intensity_5	Intensity_6	Intensity_7	Intensity_8	Intensity_9	Intensity_10	Intensity_11	Intensity_12	Intensity_13	Intensity_14	Intensity_15	Intensity_16
	Aph_CDK1i	RPE_Aph_Cdk1_8_R3D_crop_D3D.dv	100	60.5193	42.933	33.9597	28.6114	25.5263	22.6932	21.8385	19.4436	17.9644	17.0243	16.6283	14.3179	15.8033	14.2367	12.9351
	Aph_CDK1i	RPE_Aph_Cdk1_8_R3D_crop_D3D 2.dv	100	72.2994	57.656	47.3504	42.4604	39.9126	36.7933	34.1731	32.5538	31.1687	30.1453	29.6411	28.6543	27.728	27.0316	25.8823
	Aph_CDK1i	RPE_Aph_Cdk1_6_R3D_crop_D3D.dv	100	67.5279	44.2491	31.3606	24.1326	20.7746	18.2299	16.6956	15.9642	15.0434	14.3139	14.0438	12.4891	12.2274	11.4362	10.4691
	Aph_CDK1i	RPE_Aph_Cdk1_1_R3D_crop_D3D.dv	100	55.0514	38.114	30.3203	25.7228	22.2029	19.8695	18.4587	17.3452	16.6335	15.819	15.0982	14.5037	14.3604	13.6197	12.95
	Aph_CDK1i	RPE_Aph_Cdk1_13_R3D_crop_D3D.dv	100	63.0074	45.506	37.7811	32.6566	30.0412	27.9118	28.4221	26.2971	25.7616	25.2346	23.2861	21.4971	21.2383	21.5617	21.0764
	Aph_CDK1i	RPE_Aph_Cdk1_12_R3D_crop_D3D.dv	100	75.5778	62.8048	52.6663	45.3441	40.027	30.6506	32.3527	28.1707	29.2555	21.982	22.8387	21.76	20.8413	22.4575	25.3996
	Aph_CDK1i	RPE_Aph_Cdk1_12_R3D_crop_D3D 3.dv	100	74.3785	59.4692	48.0125	43.6791	39.1517	36.3457	34.9239	33.2573	30.952	30.3811	29.644	28.3055	27.7519	26.9712	25.9931
	Aph_CDK1i	RPE_Aph_Cdk1_12_R3D_crop_D3D 2.dv	100	59.9163	46.2138	37.0143	30.2907	27.5622	23.9554	22.7433	21.9124	20.3202	19.868	18.6602	18.489	17.2894	17.0998	16.5161
	Aph_CDK1i	RPE_Aph_Cdk1_10_R3D_crop_D3D.dv	100	64.9663	42.0461	31.0552	25.1389	21.5911	20.4382	18.4747	17.6381	17.1715	15.9113	15.3597	16.2362	14.8297	15.0029	14.4535
	Aph_CDK1i	RPE_Aph_Cdk1_10_R3D_crop_D3D 2.dv	100	69.7851	50.3285	40.3645	34.1835	30.0113	26.7251	24.9877	23.1972	22.2554	21.7225	20.5616	19.5341	19.1496	18.3938	18.3308
	Aph_CDK1i	Aph_Cdk1i02_10_cropped_R3D.dv	100	65.4891	52.2502	41.9398	39.6264	35.1117	35.1174	33.008	31.0018	30.5384	29.816	28.4543	27.1542	24.6806	24.4112	22.9592
	Aph_CDK1i	Aph_Cdk1i02_09_cropped_R3D.dv	100	65.0012	46.5231	39.7606	36.1529	33.0906	30.1893	27.7627	24.4564	23.1962	21.839	21.1457	20.469	19.2729	19.189	18.4994
	Aph_CDK1i	Aph_Cdk1i02_08_cropped_R3D.dv	100	64.5082	48.5184	39.2066	34.2051	32.6104	30.2706	30.0526	29.0239	27.972	25.9541	23.8657	23.131	21.1023	21.2328	20.2551
	Aph_CDK1i	Aph_Cdk1i02_07_cropped_R3D.dv	100	81.8641	67.6682	53.195	46.4961	41.3384	37.0427	36.412	33.1993	32.1177	31.0509	29.7129	28.2273	27.5528	25.1539	24.4069
	Aph_CDK1i	Aph_Cdk1i02_06_cropped_R3D.dv	100	62.6865	46.6636	36.1934	30.6307	25.2238	22.413	19.5384	18.2482	16.9179	16.3498	15.571	14.2915	14.513	14.2695	14.2406
	Aph_CDK1i	Aph_Cdk1i02_05_cropped_R3D.dv	100	59.1059	42.0652	35.24	31.8988	28.8609	27.9372	26.8161	24.0511	23.5427	22.0742	22.3484	20.5173	19.8425	19.4374	18.6431
	Aph_CDK1i	Aph_Cdk1i02_04_cropped_R3D.dv	100	64.0278	47.4333	38.4302	35.4246	33.3305	30.992	28.0439	26.1227	25.6307	24.2503	24.0328	23.7798	22.9715	22.88	22.4506
	Aph_CDK1i	Aph_Cdk1i02_03_cropped_R3D.dv	100	58.4647	45.5318	38.2005	32.7649	28.8222	25.4345	22.3403	20.5421	17.5464	15.9897	16.1291	14.7104	14.2823	14.0335	13.6596
	Aph_CDK1i	Aph_Cdk1_9_R3D.dv	100	69.91	54.3097	43.1622	37.8658	34.8576	32.5879	30.968	29.8671	27.9683	26.9224	25.9371	24.0147	23.52	22.6661	21.6554
	Aph_CDK1i	Aph_Cdk1_7_R3D.dv	100	67.5165	49.0987	37.8099	32.089	28.9244	26.4276	25.3155	23.8899	22.268	21.6838	20.9601	21.018	20.1365	19.0975	19.5749
	Aph_CDK1i	Aph_Cdk1_6_R3D.dv	100	68.205	53.4495	44.013	37.5219	34.059	32.3763	30.235	28.9978	27.1566	25.9869	24.389	24.0274	23.1479	22.3294	21.4881
	Aph_CDK1i	Aph_Cdk1_1_R3D.dv	100	74.3025	62.6842	52.8543	48.026	43.2627	39.2688	36.5313	33.3245	32.3635	30.5655	28.7749	29.1316	28.3243	27.2906	27.172
	Aph_CDK1i	Aph_Cdk1_10_R3D.dv	100	68.1957	53.0445	45.6276	43.561	39.6664	36.0126	33.3351	31.301	28.1393	27.2513	24.8499	24.1223	21.8539	20.5208	19.1574
	Aph	RPE_Aph01_5_R3D_crop_D3D.dv	100	74.9136	57.1835	43.894	36.8509	32.7343	29.6493	27.4114	25.0653	23.692	22.027	21.2292	19.9373	19.2054	17.3263	16.5025
	Aph	RPE_Aph01_3_R3D_crop_D3D.dv	100	83.7525	64.873	50.136	41.5201	36.2423	31.7205	28.3848	25.4788	22.769	22.3391	21.6648	22.371	21.2286	20.3153	19.024
	Aph	Aph2_11_R3D.dv	100	81.9739	71.3978	61.5407	55.5938	50.2183	47.3855	44.0958	42.4409	40.7405	39.6653	39.0054	38.7209	36.6835	38.0842	37.3678
	Aph	Aph2_10_R3D.dv	100	77.2876	62.8398	53.6232	46.8471	40.4982	38.1756	36.7097	35.6041	32.8456	32.1945	31.8604	30.3698	28.5677	27.7458	26.4439
	Aph	Aph2_09_R3D.dv	100	76.6694	60.6043	50.9143	43.7872	39.7123	36.2767	35.4972	34.2954	32.0516	30.4159	28.722	28.52	27.2388	26.4436	25.8653
	Aph	Aph2_08_R3D.dv	100	71.5248	58.117	41.5379	34.1731	28.2097	25.1812	21.2824	20.7816	19.4878	18.6931	18.1284	21.3458	17.9946	18.5808	18.8813
	Aph	Aph2_07_R3D.dv	100	76.5276	59.967	49.1927	43.7922	41.2716	36.9876	32.7282	31.3135	28.3244	25.781	22.0905	17.4746	17.4996	14.0738	12.672
	Aph	Aph2_04_R3D.dv	100	86.113	67.4705	55.3286	46.7489	42.9167	39.4309	37.5362	34.5946	33.1634	32.7191	32.3098	30.8022	28.4039	27.5422	26.6197
	Aph	Aph2_01_R3D.dv	100	67.0961	50.8062	39.9403	34.4643	30.7961	28.4263	26.9593	25.9411	24.5424	23.7884	23.1143	22.7376	22.429	21.58	20.7007
	Aph	Aph02_8_cropped_R3D.dv	100	70.7118	51.2173	39.5984	33.2174	28.7387	25.7873	23.9483	22.0845	20.4876	19.8459	18.8387	18.2271	17.1396	16.6674	16.0512
	Aph	Aph02_3_cropped_R3D.dv	100	80.9402	74.1444	59.6433	57.7419	55.1797	54.2004	51.4704	51.5227	52.3138	54.9136	52.9916	62.2313	61.8993	57.9559	55.3421
	Aph	Aph02_2_cropped_R3D.dv	100	67.5624	53.1511	42.735	35.523	31.0657	27.7306	24.676	23.5814	22.3198	20.9622	20.0471	18.9113	18.6051	18.2278	18.1744
	Aph	Aph02_1_cropped_R3D.dv	100	84.5315	74.44	58.0539	54.5448	64.834	64.1114	62.1476	57.3096	62.1192	57.8067	53.606	53.6983	52.2521	47.3215	46.1923
	Aph	Aph02_10_cropped_R3D.dv	100	65.9746	50.0302	40.2557	35.6052	31.9245	29.1381	27.1857	25.8365	25.2688	24.6945	24.0599	22.9736	22.4011	21.1937	21.3316
	Aph	Aph01_5_R3D.dv	100	85.8626	86.7809	68.0007	57.6256	47.3547	42.0571	38.8373	35.732	33.1009	30.9862	30.3787	29.7172	28.5949	29.5062	25.408
	Aph	Aph01_4_R3D.dv	100	73.8546	55.5987	46.2379	38.9582	35.286	32.8026	30.1557	28.5819	27.4986	26.853	24.6842	23.7971	23.0158	21.6465	20.2515
	Aph	Aph01_3_cropped_R3D.dv	100	89.2082	87.5173	77.4762	69.2302	67.0667	64.3469	63.498	63.694	64.9731	61.302	60.0838	59.865	62.784	57.7412	57.7452
	Aph	Aph01_3_R3D.dv	100	68.9925	52.3276	39.5965	34.1631	31.6372	28.6448	26.6739	24.5405	22.4838	20.0209	18.2425	18.1516	17.3071	16.6117	16.4328
	Aph	Aph01_2_cropped_R3D.dv	100	67.8892	51.799	41.6293	34.6255	30.7644	28.0447	26.2398	25.1414	24.6617	23.7506	23.0976	23.5137	23.2219	23.3487	23.3676
	Aph	Aph01_2_R3D.dv	100	67.7492	52.39	40.9652	35.6391	31.3614	28.2522	26.1038	24.3362	24.249	21.9472	22.0437	21.7065	19.9867	19.6246	20.6655
	Fig4g
	Condition	ExpNames	Intensity_1	Intensity_2	Intensity_3	Intensity_4	Intensity_5	Intensity_6	Intensity_7	Intensity_8	Intensity_9	Intensity_10	Intensity_11	Intensity_12	Intensity_13	Intensity_14	Intensity_15	Intensity_16
	Cdk1i	Cdki03_15_R3D_01_D3D_crop.dv	100	78.5493	59.7449	48.8199	41.7995	33.6123	29.8484	26.1715	22.7531	20.9263	19.4866	17.4338	18.3025	17.8907	16.7515	18.0998
	Cdk1i	Cdki03_14_R3D_01_D3D_crop.dv	100	87.8788	76.6092	71.3761	63.2231	53.1369	44.1238	0	0	7.2694	7.31724	7.49083	0	13.2984	14.2096	17.0215
	Cdk1i	Cdki03_12_R3D_01_D3D_crop.dv	100	82.6112	67.5124	61.498	53.6852	44.793	42.9175	41.9966	43.4706	39.5823	37.6994	39.0129	38.3108	35.3241	35.4911	34.8204
	Cdk1i	Cdki03_10_R3D_01_D3D_crop.dv	100	78.3955	59.1215	51.3684	44.2451	43.0609	40.8826	38.625	37.4426	36.6485	35.2822	34.5524	33.8026	32.6394	32.0373	31.0586
	Cdk1i	Cdki03_09_R3D_01_D3D_crop.dv	100	73.5502	57.3118	51.78	44.5771	39.4501	37.1569	33.2281	32.0511	29.3902	28.1936	27.1164	25.7461	23.9866	23.5298	22.0811
	Cdk1i	Cdki02_09_R3D_01_D3D_crop.dv	100	90.4518	75.6754	66.0468	59.5754	54.2416	49.3358	47.7799	45.7411	43.0306	41.7457	40.5346	39.9968	38.2827	38.4064	37.7764
	Cdk1i	Cdki02_08_R3D_01_D3D_crop.dv	100	96.3386	79.6549	58.9295	39.0856	26.3604	20.6968	0	0	0	0	0	0	0	9.32182	0
	Cdk1i	Cdki02_07_R3D_01_D3D_crop.dv	100	82.3499	65.0002	55.3101	48.0708	41.3116	37.7643	37.3909	35.8091	34.718	33.2692	32.7859	31.995	31.3114	30.0497	29.143
	Cdk1i	Cdki02_02_R3D_01_D3D_crop.dv	100	82.1712	67.0302	56.1345	47.9033	42.5743	38.477	36.5488	33.819	30.8206	29.3038	27.3459	26.2194	24.5179	23.6023	22.1079
	Cdk1i	Cdki01_8_R3D_01_D3D_crop.dv	100	77.7667	60.924	46.849	38.3859	34.1629	31.7364	29.6994	27.3686	26.1925	26.0224	24.3174	22.9197	22.2969	22.205	22.3527
	Cdk1i	Cdki01_15_R3D_01_D3D_crop.dv	100	86.4285	70.1712	57.4186	48.0657	41.6604	38.1224	36.7347	30.7726	22.8626	23.1195	18.2547	21.2326	16.5575	16.467	11.1385
	Cdk1i	Cdki01_14_R3D_01_D3D_crop1.dv	100	83.1581	62.6009	53.9507	45.0512	39.4857	38.8866	35.5353	34.6296	30.43	31.2485	29.05	28.5957	28.0757	27.4608	27.0915
	Cdk1i	Cdki01_10_R3D_01_D3D_crop.dv	100	93.2369	76.117	62.2462	52.375	46.1233	41.9797	39.6885	36.0519	34.0894	32.6711	29.9335	28.5918	26.0189	27.061	26.0443
	Cdk1i	Cdk1i01_9_R3D_01_D3D_crop 2.dv	100	93.7628	87.9661	76.1978	67.7076	68.2476	63.9279	59.9877	56.6189	52.6841	49.8646	48.0417	44.9001	44.3242	40.4988	38.8375
	Cdk1i	Cdk1i01_8_R3D_01_D3D_crop.dv	100	93.0944	78.8228	63.9552	55.7697	49.5859	44.1495	41.1021	39.5324	36.2657	31.4979	28.4253	26.3756	25.3553	23.8936	21.7849
	Cdk1i	Cdk1i01_7_R3D_01_D3D_crop.dv	100	105.269	84.897	68.2073	57.3871	46.1113	40.606	39.149	37.8712	32.9467	32.6112	32.9858	27.2499	25.3305	29.3265	28.5108
	Cdk1i	Cdk1i01_7_R3D_01_D3D_crop 2.dv	100	84.3256	81.7871	83.1899	77.9783	66.7803	59.9775	52.0489	37.7403	31.0092	6.48907	7.82814	6.98218	7.53396	6.72115	7.11427
	Cdk1i	Cdk1i01_1_R3D_01_D3D_crop.dv	100	100.638	87.6013	75.2086	62.1821	53.5474	45.166	39.9513	38.5612	34.5334	34.1595	33.1124	32.129	29.1092	27.9398	27.4208
	Cdk1i	Cdk1i01_16_R3D_01_D3D_crop.dv	100	105.94	87.2091	66.5048	45.8945	45.886	42.7023	43.4368	47.1224	44.9866	41.7823	40.7514	39.7665	32.9992	26.1659	25.1035
	Cdk1i	Cdk1i01_15_R3D_01_D3D_crop.dv	100	87.4246	78.2802	66.9217	58.1029	51.9338	46.2655	42.0297	39.3131	38.022	33.4983	31.4971	30.2319	29.5897	27.3482	24.8945
	Cdk1i	Cdk1i01_14_R3D_01_D3D_crop.dv	100	80.7485	65.5204	55.2964	48.9572	48.4437	45.6829	41.2112	37.5894	34.6955	33.9488	32.3898	32.589	29.9694	29.367	29.3289
	Cdk1i	Cdk1i01_13_R3D_01_D3D_crop.dv	100	95.8808	83.4983	71.8377	66.1391	61.3355	56.6005	51.9766	46.5514	42.1026	42.5819	38.821	39.8585	34.5614	33.7773	30.7639
	Cdk1i	Cdk1i01_13_R3D_01_D3D_crop 2.dv	100	88.6912	79.6834	73.4565	68.0655	61.1841	58.557	55.4131	50.7826	48.9623	45.846	44.6353	41.9329	40.1339	38.3795	37.1552
	Cdk1i	Cdk1i01_11_R3D_01_D3D_crop.dv	100	82.3219	66.3465	58.1252	51.0146	45.0622	42.3258	39.3942	36.6478	35.437	34.6909	32.3632	31.1574	28.7491	27.0355	26.6736
	Cdk1i	Cdk1i01_07_R3D_01_D3D_crop.dv	100	78.9409	65.0961	55.4834	44.6343	38.0061	35.7505	32.0206	29.6123	27.3959	26.9621	25.974	22.5629	21.6566	18.2567	17.0745
	Cdk1i	Cdk1i01_06_R3D_01_D3D_crop.dv	100	86.0333	70.9484	57.8992	46.4626	39.5664	34.6905	30.6691	27.7695	26.0381	22.9636	26.1607	19.5045	18.2791	19.5447	17.1414
	Cdk1i	Cdk1i01_05_R3D_01_D3D_crop.dv	100	82.0094	75.5348	69.9175	63.0239	58.1726	53.6286	51.3323	49.7553	44.8819	13.4294	23.465	19.7094	19.8171	20.8602	17.8752
	Cdk1i	Cdk1i01_03_R3D_01_D3D_crop.dv	100	86.7702	73.5234	62.5655	52.1797	45.7883	41.2718	37.3173	35.808	36.0916	34.6061	33.9124	31.3391	28.8581	29.5502	28.5689
	Cdk1i	Cdk1i01_02_R3D_01_D3D_crop.dv	100	89.9434	82.4027	80.6732	77.3443	76.0999	72.7179	71.3886	67.7025	61.4022	60.6728	57.5789	56.2025	54.2884	52.0727	50.6071
	Cdk1i	Cdk1_3_R3D_01_D3D_crop.dv	100	102.071	84.2887	70.9998	57.3372	47.9025	32.6833	31.7604	27.9913	29.2244	30.6455	26.8287	25.7442	23.7957	22.1911	22.0684
	Cdk1i	Cdk1_1_R3D_01_D3D_crop.dv	100	77.0863	59.4811	47.4127	41.8482	39.8839	38.944	35.5662	33.1912	29.163	28.8201	27.3038	26.2885	26.1682	25.0077	24.3118
	NT	Cdki03_07_R3D_01_D3D_crop.dv	100	87.1374	71.99	60.1122	48.4045	42.6479	36.8261	35.5562	32.9386	29.2664	26.9139	24.5639	23.7631	22.9363	21.7757	19.9875
	NT	Cdki03_06_R3D_01_D3D_crop.dv	100	83.8744	69.5123	57.713	50.3924	43.6939	38.145	35.3755	33.2942	31.8137	27.2377	27.0901	24.6997	24.2262	23.0825	21.9138
	NT	Cdki03_05_R3D_01_D3D_crop.dv	100	72.4665	61.8348	50.014	42.109	36.7402	33.6304	31.366	28.8514	26.3086	23.7082	22.8698	20.2837	20.6927	20.4118	19.9199
	NT	Cdki03_02_R3D_01_D3D_crop.dv	100	66.9543	52.5772	41.3269	32.2391	26.1312	24.348	22.4423	21.3275	17.8656	16.3838	15.625	15.3193	15.3536	15.7886	14.5782
	NT	Cdki03_01_R3D_01_D3D_crop.dv	100	76.4702	63.0012	52.004	45.4146	40.6456	38.2815	35.9849	33.9444	32.0856	29.8523	29.1218	27.3667	26.0676	25.6723	25.6785
	NT	Cdki02_14_R3D_01_D3D_crop.dv	100	86.6285	70.1113	58.4672	53.0004	45.9936	41.5167	38.8422	35.5831	33.148	32.6775	29.3486	27.7775	26.5857	25.379	24.7845
	NT	Cdki02_13_R3D_01_D3D_crop.dv	100	74.4098	60.9624	49.2856	42.0042	36.102	31.8095	29.155	25.6483	22.9315	21.3304	20.7094	18.8344	17.1691	16.8572	15.6925
	NT	Cdki02_12_R3D_01_D3D_crop.dv	100	84.0999	71.7735	57.0353	45.903	40.0263	35.432	31.4378	28.8649	25.703	24.6237	22.2604	21.576	21.8959	21.9281	20.9143
	NT	Cdki02_11_R3D_01_D3D_crop.dv	100	92.5018	74.9222	61.2748	50.2041	46.412	40.943	36.4636	31.9154	30.088	26.7896	29.2044	27.0997	23.8429	24.2865	21.3505
	NT	Cdki02_10_R3D_01_D3D_crop.dv	100	89.8837	73.0332	59.5211	48.5782	43.2211	39.0773	36.252	34.1039	31.3469	29.536	28.5435	28.1169	26.5085	25.9938	24.9
	NT	Cdki01_7_R3D_01_D3D_crop.dv	100	84.2186	73.1598	67.7505	60.8369	55.517	51.0222	46.6632	42.9445	40.4103	37.9143	37.1801	35.2923	33.4655	32.2156	30.7237
	NT	Cdki01_6_R3D_01_D3D_crop.dv	100	95.1561	79.6579	62.5966	52.4863	47.1929	42.0243	35.9347	32.7696	31.5766	26.9437	28.7485	27.0967	26.832	25.5471	22.4797
	NT	Cdki01_5_R3D_01_D3D_crop.dv	100	88.4007	80.1126	65.9145	59.0245	53.2289	49.6681	46.0589	43.4149	38.7336	34.6066	32.4598	28.5638	26.6087	22.5497	20.0995
	NT	Cdki01_4_R3D_01_D3D_crop.dv	100	73.4434	59.6762	47.8111	37.2078	29.3654	25.9892	21.5594	18.5923	17.5038	16.1801	15.081	13.195	12.1387	11.3848	11.9448
	NT	Cdk1i01_6_R3D_01_D3D_crop.dv	100	75.918	60.8292	51.2216	40.8853	34.2992	29.0594	24.3319	20.1589	18.6439	15.077	16.803	15.7693	14.4656	14.3668	14.6528
	NT	Cdk1i01_5_R3D_01_D3D_crop.dv	100	98.2101	83.8448	66.1745	56.0061	48.2709	41.9835	37.0831	34.5786	31.4494	28.0319	29.1459	27.3964	26.0887	23.6359	22.6268
	NT	Cdk1i01_3_R3D_01_D3D_crop.dv	100	81.669	75.2665	68.4566	64.8709	58.7655	54.3374	51.1751	48.2674	45.0034	42.1905	42.1914	39.8901	39.4318	38.2489	38.0341
	NT	Cdk1i01_2_R3D_01_D3D_crop.dv	100	68.423	69.516	60.563	52.2394	47.3312	42.368	39.7049	36.4566	34.7507	33.4584	32.2241	30.1901	27.5815	27.6056	26.6691
	NT	Cdk1i01_15_R3D_01_D3D_crop.dv	100	87.6551	82.4579	75.212	72.1008	69.4255	67.2901	61.7771	59.1248	55.8049	53.4076	51.3519	49.8857	49.8956	48.3108	47.3098
	NT	Cdk1i01_14_R3D_01_D3D_crop.dv	100	80.9029	67.8803	54.4234	47.4107	48.7044	46.1721	40.8787	39.22	34.8309	34.7249	32.3737	30.7491	29.5867	28.3406	27.6326
	NT	Cdk1i01_14_R3D_01_D3D_crop 2.dv	100	78.1251	62.4727	50.6696	43.077	36.2542	33.4596	29.5268	28.2292	26.1675	24.2592	23.5184	22.1825	21.4943	19.9115	18.1574
	NT	Cdk1i01_13_R3D_01_D3D_crop.dv	100	83.793	70.8005	59.2534	49.701	45.0204	39.6087	36.3679	34.5422	33.9163	30.6719	31.7737	31.724	31.2541	31.9583	30.484
	NT	Cdk1i01_13_R3D_01_D3D_crop 2.dv	100	87.0046	71.4146	61.6154	50.8156	46.5882	43.1054	40.658	37.3217	35.5605	32.6108	32.3441	31.1831	29.5914	28.1272	26.6725
	NT	Cdk1i01_11_R3D_01_D3D_crop.dv	100	89.4651	81.9392	73.9709	67.1352	61.7029	64.0606	60.7702	57.2637	54.2961	52.219	51.2812	48.8674	50.3994	49.8817	49.876
	NT	Cdk1i01_11_R3D_01_D3D_crop 2.dv	100	80.4805	64.8348	54.6189	44.6935	37.8777	31.4948	28.5278	27.3122	28.5905	25.382	17.1472	16.7127	16.3292	19.6683	16.9584
	NT	Cdk1i01_10_R3D_01_D3D_crop.dv	100	78.5011	61.2067	50.5474	41.7873	36.1311	31.9088	27.5836	26.8605	24.8511	23.6066	25.0252	25.6191	24.6547	25.2768	22.7284
	NT	Cdk1i01_09_R3D_01_D3D_crop.dv	100	110	106.671	88.7637	81.7124	71.9924	57.2622	53.3857	55.1999	42.568	39.8627	33.2162	31.8735	32.1739	27.9771	26.2849
	NT	Cdk1i01_07_R3D_01_D3D_crop.dv	100	88.8	77.5269	69.0379	60.6778	53.0208	47.153	43.2596	39.6262	37.7217	35.1531	33.0954	31.5715	30.1933	29.4144	27.8404
	NT	Cdk1i01_06_R3D_01_D3D_crop.dv	100	98.9059	86.6898	73.0481	62.0655	55.9022	49.2683	44.9637	41.4492	38.6198	35.6833	35.0681	33.847	34.2796	32.6809	32.6079
	NT	Cdk1i01_05_R3D_01_D3D_crop.dv	100	99.6766	87.6554	71.8488	59.466	51.1426	43.8721	40.8006	37.2588	35.0409	31.0717	28.3289	28.3463	28.4039	26.9795	27.9409
	NT	Cdk1i01_04_R3D_01_D3D_crop.dv	100	95.688	85.7681	71.5213	61.2662	54.3522	48.4261	43.1461	40.049	40.1058	37.8344	32.5787	33.6612	30.168	29.8767	29.8923
	NT	Cdk1i01_03_R3D_01_D3D_crop.dv	100	88.1402	76.7475	64.8248	56.5575	49.628	44.48	40.7465	38.6125	35.9932	32.2222	32.677	31.5124	27.5153	25.8928	25.3962
	NT	Cdk1_9_R3D_01_D3D_crop.dv	100	91.7285	78.8738	65.9747	54.9105	46.6522	40.5589	35.6549	33.6003	31.6229	28.1214	26.5833	23.8793	23.837	22.3531	23.4664
	NT	Cdk1_6_R3D_01_D3D_crop.dv	100	90.698	76.7569	64.1869	56.4705	48.9056	46.4124	41.8444	36.8944	34.4552	32.5689	29.0916	29.045	26.5672	24.5376	23.6345
	Fig4i
					%
Exp1		Aph	Aph_5nMPlk1i	Aph_10nMPLK1i	Aph	Aph_5nMPlk1i	Aph_10nMPLK1i
	Disengaged	9	3	4	15.5172	5.08475	7.14286
	Total	58	59	56
					%
Exp2		Aph	Aph_5nMPlk1i	Aph_10nMPLK1i	Aph	Aph_5nMPlk1i	Aph_10nMPLK1i
	Disengaged	5	1	3	19.2308	1.96078	6.38298
	Total	26	51	47
					%
Exp3		Aph	Aph_5nMPlk1i	Aph_10nMPLK1i	Aph	Aph_5nMPlk1i	Aph_10nMPLK1i
	Disengaged	6	5	3	13.9535	10	6.81818
	Total	43	50	44
					%
Exp4		Aph	Aph_5nMPlk1i	Aph_10nMPLK1i	Aph	Aph_5nMPlk1i	Aph_10nMPLK1i
	Disengaged	4	5	4	9.09091	14.7059	8.69565
	Total	44	34	46
					%
Exp5		Aph	Aph_5nMPlk1i	Aph_10nMPLK1i	Aph	Aph_5nMPlk1i	Aph_10nMPLK1i
	Disengaged	8	5	5	16	10.2041	9.80392
	Total	50	49	51
					%
Exp6		Aph	Aph_5nMPlk1i	Aph_10nMPLK1i	Aph	Aph_5nMPlk1i	Aph_10nMPLK1i
	Disengaged	7	3	2	13.7255	6.66667	3.63636
	Total	51	45	55
					%
Exp7		Aph	Aph_5nMPlk1i	Aph_10nMPLK1i	Aph	Aph_5nMPlk1i	Aph_10nMPLK1i
	Disengaged	5	5	4	10.2041	10.4167	6.89655
	Total	49	48	58
Fig4a
	Exp1	NT						200nM Aph						400nM Aph						Cdk1i
		cells	BrdU+	CenpF+	BrdU+/CenpF+			cells	BrdU+	CenpF+	BrdU+/CenpF+			cells	BrdU+	CenpF+	BrdU+/CenpF+			cells	BrdU+	CenpF+	BrdU+/CenpF+
		52	23	6	1			48	24	16	9			40	18	17	9			29	2	25	1
		52	15	4	2			45	14	18	9			49	18	15	5			28	0	20	0
		55	13	6	1			56	22	11	5			38	15	18	10			23	0	23	0
		48	17	8	0			49	20	11	3			49	23	23	11			19	0	15	0
		40	20	12	3			44	21	13	4			41	12	13	6			24	0	22	0
		47	17	11	3			65	19	12	1			64	29	28	16			20	2	17	2
		54	21	7	1			55	23	19	7			56	22	25	16			24	1	17	0
		52	15	3	0			61	21	15	3			44	18	10	8			24	4	15	1
		51	22	6	1			60	26	12	4			47	17	14	8			19	5	15	3
		50	22	4	0			61	22	18	4			49	16	17	6			17	0	16	0
		57	24	4	0			56	29	13	8			49	20	17	8			22	3	16	1
		42	14	4	1			43	13	15	4			53	24	22	15			25	2	22	1
		600	223	75	13			64	27	15	6			49	22	14	10			21	2	20	2
			37.2	12.5	2.2			707	281	188	67			117	32	65	12			26	4	21	3
					17.3				39.7	26.6	9.5			59	28	17	11			24	0	21	0
											35.6			804	314	315	151			18	2	14	2
															39.1	39.2	18.8			23	0	19	0
																	47.9			27	0	23	0
																				20	1	20	0
																				23	0	21	0
																				456	28	382	16
																					6.1	83.8	3.5
																							4.2
	Exp2	NT						200nM Aph						400nM Aph						Cdk1i
		cells	BrdU+	CenpF+	BrdU+/CenpF+			cells	BrdU+	CenpF+	BrdU+/CenpF+			cells	BrdU+	CenpF+	BrdU+/CenpF+			cells	BrdU+	CenpF+	BrdU+/CenpF+
		92	40	13	2			47	19	13	6			58	26	15	10			26	3	25	2
		63	31	10	1			51	21	13	7			47	20	19	6			25	2	22	2
		56	24	14	2			63	23	22	4			48	12	19	8			18	2	16	1
		57	19	9	3			58	22	14	7			54	23	21	11			19	0	16	0
		74	27	14	3			65	20	15	7			48	17	18	7			20	0	20	0
		53	20	12	3			52	17	15	2			58	21	20	11			22	5	19	3
		45	14	11	4			66	29	18	11			53	24	25	8			23	1	22	1
		440	175	83	18			65	21	19	7			55	19	14	8			20	1	17	1
			39.7727	18.8636	4.09091			467	172	129	51			421	162	151	69			31	1	25	0
					21.6867				36.8308	27.6231	10.9208				38.4798	35.867	16.3895			204	15	182	10
											39.5349						48.9362				7.35294	89.2157	4.90196
																							5.49451
	Exp3	NT						200nM Aph						400nM Aph						Cdk1i
		cells	BrdU+	CenpF+	BrdU+/CenpF+			cells	BrdU+	CenpF+	BrdU+/CenpF+			cells	BrdU+	CenpF+	BrdU+/CenpF+			cells	BrdU+	CenpF+	BrdU+/CenpF+
		47	20	9	2			58	28	13	5			52	25	21	9			23	2	19	1
		55	20	10	3			50	21	22	7			58	33	27	14			27	1	20	0
		54	24	6	4			59	24	10	5			56	21	20	8			16	2	14	1
		55	21	9	2			58	22	14	9			53	24	12	6			21	3	11	0
		46	17	9	1			46	16	15	6			49	21	22	9			26	1	19	1
		42	12	12	3			54	19	12	7			46	14	19	8			29	1	28	1
		59	28	12	1			50	20	17	4			43	20	19	10			22	2	18	0
		358	142	67	16			375	150	103	43			50	23	17	9			26	0	24	0
			39.6648	18.7151	4.46927				40	27.4667	11.4667			407	181	157	73			15	0	14	0
					23.8806						41.7476				44.4717	38.5749	17.9361			205	12	167	4
																	46.4968				5.85366	81.4634	1.95122
																							2.39521
Fig4c
Exp1		mitosis	disengaged	% disengaged
	Cdk1	83	2	2.40964
	Aph	64	14	21.875
	Aph+Cdk1	106	10	9.43396
Exp2		mitosis	disengaged	% disengaged
	Cdk1	60	2	3.33333
	Aph	50	7	14
	Aph+Cdk1	52	5	9.61538
Exp3		mitosis	disengaged	% disengaged
	Cdk1	58	2	3.44828
	Aph	49	9	18.3673
	Aph+Cdk1	62	5	8.06452
Exp4		Cdk1	400nMAph	400nMAph_Cdk1i
	mitosis total	73	79	82
	disengagment	1	18	11
		1.36986	22.7848	13.4146
Exp5		Cdk1	400nMAph	400nMAph_Cdk1i
	mitosis total	98	80	99
	disengagment	3	12	6
		3.06122	15	6.06061
Exp6		Cdk1	400nMAph	400nMAph_Cdk1i
	mitosis total	68	47	56
	disengagment	2	8	0
		2.94118	17.0213	0

## Sheet: Fig5
	Fig5b
	Dld1	HCT116	HT29	H747	Cal51	HCC1187	HCC70
total	93	92	81	91	203	323	359
multipolar OD	0	3	10	46	21	24	26
multipolar disengaged	0	1	9	0	4	20	26
% multipolar OD	0	3.3	12.3	50.5	10.3448	7.43034	7.24234
% multipolar disengaged	0	1.1	11.1	0	1.97044	6.19195	7.24234
	Fig5c
	HT29				HCC1187				HCC70
Exp1		Ctrl	Nucleosides			Ctrl	Nucleosides			Ctrl	Nucleosides
	total	51	40		total	93	128		total	139	131
	disengaged	6	2		disengaged	7	4		disengaged	15	6
	% disengaged	11.7647	5		% disengaged	7.52688	3.125		% disengaged	10.7914	4.58015
Exp2		Ctrl	Nucleosides			Ctrl	Nucleosides			Ctrl	Nucleosides
	total	43	42		total	129	107		total	127	114
	disengaged	5	3		disengaged	7	3		disengaged	7	3
	% disengaged	11.6279	7.14286		% disengaged	5.42636	2.80374		% disengaged	5.51181	2.63158
Exp3		Ctrl	Nucleosides			Ctrl	Nucleosides			Ctrl	Nucleosides
	total	44	43		total	101	115		total	93	105
	disengaged	5	3		disengaged	6	3		disengaged	4	1
	% disengaged	11.3636	6.97674		% disengaged	5.94059	2.6087		% disengaged	4.30108	0.952381
	Fig5d
	Condition	ExpNames	Intensity_1	Intensity_2	Intensity_3	Intensity_4	Intensity_5	Intensity_6	Intensity_7	Intensity_8	Intensity_9	Intensity_10	Intensity_11	Intensity_12	Intensity_13	Intensity_14	Intensity_15	Intensity_16
	Nucleosides	HT31_8_R3D_crop2_D3D.dv	100	82.8906	61.2072	51.1893	42.8199	35.6086	29.8352	26.0312	27.6811	24.1839	24.8519	19.9446	19.2004	18.0948	17.2896	14.7713
	Nucleosides	HT31_8_R3D_crop1_D3D.dv	100	91.8851	78.2681	67.7099	61.2417	55.7613	51.5408	46.3028	42.635	38.9045	36.6617	36.1986	32.8742	31.4912	30.1544	29.441
	Nucleosides	HT31_11_R3D_crop_D3D.dv	100	63.1442	47.2733	32.3359	27.9117	26.889	26.0507	22.1766	22.2991	18.955	19.0577	17.8135	18.301	16.4836	15.8894	15.7738
	Nucleosides	HT31_10_R3D_crop_D3D.dv	100	74.0183	58.5216	47.4293	41.5649	36.2284	33.9894	30.495	27.4987	26.0756	25.3687	24.0238	23.0513	22.0641	21.4366	20.8648
	Nucleosides	HT30_7_R3D_crop_D3D.dv	100	86.5414	72.9712	69.3357	65.1152	62.2865	61.3121	60.1345	55.9914	56.1658	50.9374	52.1472	53.3843	47.5948	40.3616	40.8597
	Nucleosides	HT30_6_R3D_crop_D3D.dv	100	95.2131	85.687	80.0402	71.5052	67.2428	60.1556	56.608	54.5506	45.8161	41.6902	41.8341	37.9511	32.6509	34.3326	32.3302
	Nucleosides	HT30_3_R3D_crop_D3D.dv	100	81.1723	69.0883	59.1536	52.9726	48.5301	42.2986	37.2836	33.8381	29.8177	27.1492	25.4022	21.6017	21.5224	20.3152	19.0842
	Nucleosides	HT30_1_R3D_crop_D3D.dv	100	84.3028	74.2949	67.7485	61.274	55.9265	51.227	46.5135	44.5313	43.428	39.3028	38.2896	37.006	34.2184	32.9443	32.2482
	Nucleosides	HT29_9_R3D_crop_D3D.dv	100	89.6821	85.4145	72.1936	69.9125	62.6463	58.7528	55.8332	52.511	48.5359	47.0025	42.424	40.5136	38.6406	34.8055	31.6968
	Nucleosides	HT29_9_R3D_crop_D3D 2.dv	100	87.8346	83.5266	76.9263	66.5288	64.1223	58.6099	56.5265	52.4598	50.214	45.8313	45.6003	42.8234	39.5544	34.3159	35.9787
	Nucleosides	HT29_8_R3D_crop_D3D.dv	100	86.7542	85.4481	76.2392	71.216	66.6855	61.4439	55.2757	48.8413	43.2738	41.4495	38.1601	33.3253	31.174	24.862	24.113
	Nucleosides	HT29_7_R3D_crop_D3D.dv	100	85.8961	74.6815	66.6523	56.6108	49.4101	43.1798	38.7484	35.9769	32.2732	29.8659	27.3554	26.2181	24.2735	23.1331	21.3778
	Nucleosides	HT29_7_R3D_crop_D3D 3.dv	100	86.2033	67.046	56.2116	46.8743	39.0428	31.6897	27.4444	23.9756	19.0638	16.0997	15.7629	10.4666	11.1777	8.79779	7.01259
	Nucleosides	HT29_7_R3D_crop_D3D 2.dv	100	93.7869	81.8102	69.1767	62.2022	52.3792	44.1494	39.1554	33.0595	27.2876	21.7326	21.7395	20.4435	16.3379	14.7922	14.3402
	Nucleosides	HT29_6_R3D_crop_D3D.dv	100	92.3091	82.8709	67.3801	56.3594	51.8021	47.719	43.1296	38.4063	32.3456	26.6641	23.5645	24.5508	23.2862	21.6918	34.0298
	Nucleosides	HT29_5_R3D_crop_D3D 2.dv	100	90.3032	73.9138	61.0011	54.0549	46.0022	39.6883	32.951	28.7588	24.3177	22.9456	18.1293	14.88	9.00804	8.15931	6.81633
	Nucleosides	HT29_4_R3D_crop_D3D.dv	100	79.5661	62.7058	52.9466	43.6103	36.1347	36.8064	34.0826	38.2667	33.7508	33.31	29.0622	28.3311	26.5625	24.8236	24.7877
	Nucleosides	HT29_3_R3D_crop_D3D.dv	100	91.3994	71.2308	60.712	53.16	46.8422	41.0148	36.1156	31.4638	30.0388	28.5974	26.0508	23.8102	21.8905	20.4555	19.9578
	Nucleosides	HT29_3_R3D_crop_D3D 2.dv	100	99.5958	81.8228	68.9524	59.8301	51.6262	47.0966	43.393	37.4558	33.4285	31.0035	32.6229	29.5942	26.4769	27.6493	26.9721
	Nucleosides	HT29_2_R3D_crop_D3D.dv	100	82.3313	67.6656	57.8539	49.6287	46.0297	43.5758	37.4809	35.6958	34.0698	29.8367	31.2869	29.5219	29.3728	28.0301	27.3756
	Nucleosides	HT29_1_R3D_crop_D3D.dv	100	60.3419	48.4661	45.0599	41.9445	38.307	34.2319	31.4905	27.7408	28.3028	28.2164	24.2471	23.6543	23.0277	19.1266	20.979
	Nucleosides	HT29_01_7_R3D_crop_D3D.dv	100	87.7824	78.4561	71.5911	65.7391	57.5201	54.2277	49.6771	45.7395	44.818	41.108	36.9845	34.2961	30.8881	30.1359	28.9494
	Nucleosides	HT29_01_5_R3D_crop_D3D.dv	100	88.3602	76.1242	63.7695	51.6212	45.9385	39.7518	35.9775	32.2392	30.3252	28.7667	28.2786	26.4604	27.2703	26.0911	25.3182
	NT	HT31_7_R3D_crop_D3D.dv	100	92.0213	83.6103	78.7855	70.9416	62.6185	57.2738	52.2126	50.2548	47.1692	49.2019	44.7403	41.5716	41.0085	40.717	35.0866
	NT	HT31_5_R3D_crop_D3D.dv	100	88.4792	76.753	69.475	64.6234	58.1013	51.9259	51.3098	51.6479	50.6361	49.3456	49.4831	47.0148	46.239	42.9469	42.4726
	NT	HT31_4_R3D_crop_D3D.dv	100	85.2084	78.5305	72.8167	71.8865	67.4181	63.1903	58.0234	52.3253	49.9059	45.8945	45.8396	42.7488	38.5166	36.2752	35.9458
	NT	HT31_1_R3D_crop_D3D.dv	100	81.5718	77.8945	81.6436	72.9505	68.4399	64.4062	61.9052	59.2485	55.3002	53.0238	49.7417	46.0527	43.9181	40.4411	39.1775
	NT	HT30_8_R3D_crop_D3D.dv	100	87.5357	70.9743	60.7399	49.1295	44.325	40.6803	41.6294	40.7438	38.4372	37.8708	34.9266	32.7571	29.4379	25.9644	25.3121
	NT	HT30_13_R3D_crop_D3D.dv	100	94.237	80.702	79.506	73.1355	66.2581	61.6721	61.1664	57.937	55.1516	51.8633	49.7589	44.7572	42.0167	40.9746	35.1204
	NT	HT30_10_R3D_crop_D3D.dv	100	83.2102	77.8896	57.6816	51.5564	49.8723	44.1309	44.2513	39.5784	38.996	38.2407	36.5693	35.29	34.7396	32.0648	30.642
	NT	HT29_8_R3D_crop_D3D.dv	100	70.3928	57.7642	53.4228	47.2267	44.2434	41.3128	47.6004	44.4178	43.8905	41.5069	40.8215	34.5651	30.6936	24.8388	24.8121
	NT	HT29_8_R3D_crop2_D3D.dv	100	86.8006	77.4001	68.419	59.7877	52.269	48.6364	42.8352	37.8344	35.7582	32.4638	28.0279	26.3853	26.0028	25.3522	20.6601
	NT	HT29_8_R3D_crop1_D3D.dv	100	86.623	79.1948	70.9941	64.1174	55.7699	52.0361	45.9337	42.1338	40.4519	36.9078	36.1985	35.694	35.4975	35.7385	33.272
	NT	HT29_7_R3D_crop_D3D.dv	100	82.239	73.0824	64.8408	59.1721	53.2555	51.1146	46.9242	45.8558	44.1917	43.4971	41.1813	38.2168	35.7899	35.5336	33.8186
	NT	HT29_6_R3D_crop_D3D.dv	100	70.6779	61.6609	45.1917	39.7119	30.5999	26.3302	24.5593	23.9488	20.1296	17.6181	15.2954	17.0515	12.2899	10.2961	9.4333
	NT	HT29_5_R3D_crop_D3D.dv	100	97.8751	88.8358	77.1009	73.5934	68.7099	65.4288	58.8634	59.574	55.9268	50.5285	47.2678	45.7153	44.5778	43.4154	37.1529
	NT	HT29_5_R3D_crop_D3D 2.dv	100	98.9785	85.0737	76.948	67.8648	61.5392	54.8753	51.4344	48.8556	44.8488	41.9765	39.0564	37.2613	34.2308	30.7231	29.8814
	NT	HT29_4_R3D_crop_D3D.dv	100	90.3711	79.8213	72.2842	66.0171	62.9666	55.1499	50.6779	46.5479	41.6224	37.1853	36.3134	34.9609	32.1385	29.1744	27.5062
	NT	HT29_4_R3D_crop2_D3D.dv	100	89.3185	83.1355	79.2377	73.0496	69.0678	65.6006	60.2412	57.2484	57.5225	53.0768	53.1043	46.3973	43.7779	39.2138	37.471
	NT	HT29_4_R3D_crop1_D3D.dv	100	101.735	97.6349	91.5586	81.4687	72.9991	66.5527	58.3476	50.6993	44.1717	41.2956	37.1941	35.3492	30.3681	28.0038	21.5804
	NT	HT29_3_R3D_crop_D3D.dv	100	96.7046	80.0322	71.3113	64.6467	58.0042	51.901	44.5053	38.4749	38.3207	34.8709	30.2847	29.0332	27.1368	25.2923	22.959
	NT	HT29_3_R3D_crop2_D3D 2.dv	100	84.1877	75.6965	63.342	55.3953	49.5177	41.7522	37.6182	35.6223	34.1711	31.9657	28.9741	28.8858	28.9768	23.2207	20.198
	NT	HT29_3_R3D_crop1_D3D.dv	100	85.8528	90.6069	92.8236	88.3365	75.8418	57.9962	51.8523	0	0	0	0	0	0	0	0
	NT	HT29_3_R3D_crop1_D3D 2.dv	100	106.643	105.653	89.8151	83.6262	75.6113	59.0852	48.8239	42.4319	37.977	29.1404	25.3692	15.6099	0	0	9.77537
	NT	HT29_2_R3D_crop2_D3D.dv	100	107.444	115.232	111.293	108.559	100.554	92.8852	85.9987	79.7474	74.4115	69.5851	62.0713	60.5172	56.7919	47.6472	47.0117
	NT	HT29_2_R3D_crop2_D3D 2.dv	100	91.7566	81.1682	69.1036	61.4662	53.3244	44.8945	39.6874	31.4292	26.5961	23.1768	20.0849	15.4798	14.5788	12.5759	12.6372
	NT	HT29_2_R3D_crop1_D3D.dv	100	97.579	86.5493	81.5038	74.668	66.501	64.2171	58.3944	55.6341	53.7269	50.5293	46.694	44.2238	39.0497	38.0253	35.0766
	NT	HT29_2_R3D_crop1_D3D 2.dv	100	91.1561	86.9339	75.0329	65.9706	57.2254	48.5565	42.4578	35.0546	33.2158	29.8702	26.0679	24.0569	19.6959	19.447	16.3649
	NT	HT29_1_R3D_crop_D3D.dv	100	93.8669	78.6849	72.0761	65.4166	59.7409	52.7866	49.2939	43.8784	40.4681	38.6713	35.0736	33.4059	31.1096	28.9555	27.1205
	NT	HT29_1_R3D_crop2_D3D.dv	100	106.482	97.5971	87.4643	78.6813	71.471	64.0795	60.7567	53.6628	50.1527	44.5972	45.1835	41.8523	39.1708	39.6165	33.8948
	NT	HT29_1_R3D_crop2_D3D 2.dv	100	100.347	85.6707	75.9853	66.2316	56.703	50.0757	42.9862	36.2563	29.4404	23.3822	18.5158	15.2879	11.9434	11.1195	9.95856
	NT	HT29_1_R3D_crop1_D3D.dv	100	90.5892	90.689	80.1352	70.0493	63.7694	59.5239	55.5007	47.2811	42.9135	40.2348	32.5754	33.0362	29.2434	23.5578	23.6538
	NT	HT29_1_R3D_crop1_D3D 2.dv	100	97.7635	85.5721	73.6838	64.6234	57.3512	50.5662	44.2912	38.0672	33.043	30.5354	28.6754	25.0234	22.6341	22.7138	19.2866
	NT	HT29_01_4_R3D_D3D.dv	100	77.4877	62.2004	50.534	41.9801	34.4316	27.6299	23.6299	18.8028	19.5159	20.9777	19.7713	19.6785	19.6215	19.6859	8.87934
	NT	HT29_01_2_R3D_crop_D3D.dv	100	89.4788	75.4033	74.1379	70.2382	75.5906	77.8891	69.4265	66.6524	60.1065	55.8757	49.9583	39.2326	43.7405	42.3513	37.7094
	NT	HT29_01_1_R3D_crop_D3D.dv	100	82.4076	72.9502	68.1506	62.8132	58.7742	56.0195	53.0109	52.64	51.3438	48.943	46.6135	42.1335	40.2498	39.3814	36.1088
	Fig 5e
	Condition	ExpNames	Intensity_1	Intensity_2	Intensity_3	Intensity_4	Intensity_5	Intensity_6	Intensity_7	Intensity_8	Intensity_9	Intensity_10	Intensity_11	Intensity_12	Intensity_13	Intensity_14	Intensity_15	Intensity_16
	Nucleosides	HCC70_07_13_R3D_crop3_D3D.dv	100	84.176	72.208	64.5282	58.4978	53.7556	52.2332	45.7512	36.9818	30.3667	27.9593	24.9757	24.725	25.1567	25.2923	22.1919
	Nucleosides	HCC70_07_13_R3D_crop2_D3D.dv	100	81.8899	68.9459	56.2998	48.8422	40.8684	39.3728	35.0314	31.2965	27.6432	26.3468	25.1232	22.9789	23.1769	21.1675	20.6098
	Nucleosides	HCC70_07_13_R3D_crop1_D3D.dv	100	87.8255	74.5773	60.4959	52.2049	47.3799	41.9867	37.4174	30.5139	27.8091	26.2574	25.2199	20.7377	19.3216	21.2839	20.7581
	Nucleosides	HCC70_07_12_R3D_crop1_D3D.dv	100	80.5595	60.9184	49.3893	36.9259	25.2646	17.1195	16.0252	16.0512	11.528	10.7219	9.56851	4.5881	4.36208	0	0
	Nucleosides	HCC70_07_10_R3D_crop_D3D.dv	100	78.3924	63.5911	55.5124	43.8671	35.9237	27.7979	29.1497	23.6772	24.3125	26.151	24.7083	25.0465	24.5063	18.1418	19.4994
	Nucleosides	HCC70_07_09_R3D_crop_D3D.dv	100	83.2948	70.58	60.3774	51.4575	42.7102	39.9486	33.0952	28.6645	26.1537	23.3705	23.1296	17.8213	18.1798	16.9307	11.6281
	Nucleosides	HCC70_06_9_R3D_crop_D3D.dv	100	75.6766	64.1151	53.6756	46.6825	40.4365	37.9908	36.6906	30.1661	25.9512	25.407	23.4926	22.9945	21.2504	22.0279	20.6356
	Nucleosides	HCC70_06_8_R3D_crop_D3D.dv	100	74.2808	60.3831	47.3346	40.4035	33.9481	29.3497	25.3702	21.8738	17.8478	15.1611	15.1307	15.4396	14.1995	13.128	13.763
	Nucleosides	HCC70_06_09_R3D_crop_D3D.dv	100	79.6634	65.0414	53.7211	45.2501	37.54	30.9884	27.7885	24.9252	23.6033	22.1661	19.3564	20.5223	19.5625	20.6584	20.4012
	Nucleosides	HCC70_06_08_R3D_crop_D3D.dv	100	86.1827	67.0459	54.3478	46.2385	41.558	37.9575	30.07	25.3016	19.8719	16.8468	17.804	12.6694	13.5225	13.5992	13.7794
	Nucleosides	HCC70_06_06_R3D_crop_D3D.dv	100	79.0585	63.788	49.0557	45.2297	40.2559	34.8489	33.8974	28.5386	19.9101	12.3918	9.70616	9.34964	9.42527	9.41622	6.30485
	Nucleosides	HCC70_06_01_R3D_crop2_D3D.dv	100	70.0938	52.3568	41.8317	32.9431	27.7524	15.9829	13.4891	11.3293	5.68239	0	0	4.42098	0	3.77489	3.97283
	Nucleosides	HCC70_06_01_R3D_crop1_D3D.dv	100	79.1573	65.4635	52.7311	44.1738	39.2217	30.4835	30.2067	20.1846	15.9414	13.6028	14.1971	14.1675	12.1184	13.4299	12.1439
	Nucleosides	HCC70_05_9_R3D_crop2_D3D 2.dv	100	72.5859	56.9924	49.543	55.4917	52.0481	42.1715	35.8948	31.3295	26.3942	24.4754	19.2726	18.7432	21.184	18.9673	16.1665
	Nucleosides	HCC70_05_9_R3D_crop1_D3D 2.dv	100	67.0379	54.3045	46.6427	38.8947	35.7556	34.7694	32.9887	27.6879	28.5067	26.1521	23.6993	22.7333	18.5932	20.3299	19.5264
	Nucleosides	HCC70_05_8_R3D_crop_D3D.dv	100	86.1207	74.8587	62.5834	54.7154	46.5486	39.4306	34.6806	32.2491	30.4023	28.0151	25.2979	23.3704	21.2893	18.9678	17.8133
	Nucleosides	HCC70_05_12_R3D_crop2_D3D.dv	100	88.236	77.0957	62.6834	52.8224	46.4748	40.3494	35.502	30.7254	26.7258	24.5061	22.1002	19.1388	18.736	17.7541	18.2955
	Nucleosides	HCC70_05_12_R3D_crop1_D3D.dv	100	86.2981	69.2136	62.4955	58.8101	51.085	49.5722	46.7369	40.5442	39.1144	36.3432	33.2214	36.808	33.3506	28.6326	27.8985
	Nucleosides	HCC70_05_07_R3D_crop_D3D.dv	100	95.8391	84.2032	71.6686	57.9454	46.6863	39.128	33.8333	28.2608	24.6655	25.6788	22.2395	20.4553	19.1436	18.2893	18.2759
	Nucleosides	HCC70_05_06_R3D_crop_D3D.dv	100	75.1719	61.0295	50.7407	42.1567	37.4232	33.7389	29.5829	26.8658	22.922	21.7808	16.3992	15.2554	13.4136	13.6617	13.5325
	Nucleosides	HCC70_05_04_R3D_crop2_D3D.dv	100	92.5456	76.362	65.4078	51.9818	43.799	39.3711	36.2092	35.7359	32.6772	27.2342	25.2836	22.6647	21.0902	21.6699	19.6636
	Nucleosides	HCC70_05_04_R3D_crop1_D3D.dv	100	76.8246	60.7085	46.3014	42.8985	33.9934	30.0312	26.0293	25.7026	22.3932	22.9432	21.2888	19.7544	18.1325	16.941	13.6809
	Nucleosides	HCC70_05_03_R3D_crop2_D3D.dv	100	105.179	88.877	73.6452	63.752	50.0492	37.6226	32.3933	26.6515	20.4036	17.1939	18.4505	10.0617	10.0311	20.4984	26.1629
	Nucleosides	HCC70_05_01_R3D_crop_D3D.dv	100	85.266	69.8745	58.0428	55.3169	46.3868	45.339	40.4133	37.1668	34.5428	32.0991	29.5925	28.4951	27.4016	27.0301	25.3018
	Nucleosides	HCC70_04_9_R3D_crop_D3D.dv	100	83.9163	73.9563	65.5771	58.1887	52.1128	45.9722	42.8482	40.631	37.8289	35.5458	32.5739	30.3761	28.5776	29.1666	25.8789
	Nucleosides	HCC70_04_8_R3D_crop_D3D.dv	100	85.3901	76.7252	66.8183	58.8669	52.0602	45.86	41.1759	37.2312	32.5536	30.4616	29.6841	26.1414	30.2151	31.0762	25.1301
	Nucleosides	HCC70_04_7_R3D_crop_D3D.dv	100	93.5398	83.6102	69.8851	58.9039	49.4732	45.914	40.7641	39.0644	36.5071	34.2714	32.0502	29.5474	25.837	24.0497	23.8262
	Nucleosides	HCC70_04_5_R3D_crop2_D3D.dv	100	75.5029	61.1931	55.8438	51.9994	49.6707	42.278	46.7	47.6364	47.7614	35.3366	33.0927	35.1755	32.985	27.0165	28.3147
	Nucleosides	HCC70_04_5_R3D_crop1_D3D.dv	100	86.0599	71.7445	60.808	52.5546	43.7743	35.7302	30.0003	26.1649	21.8012	25.2524	23.1629	24.4058	13.5453	21.9484	15.7738
	Nucleosides	HCC70_04_4_R3D_crop3_D3D.dv	100	81.7956	67.6425	55.2032	47.7117	39.175	33.2472	32.8577	30.4171	23.4625	20.053	19.4604	20.4087	18.7431	19.7229	20.0244
	Nucleosides	HCC70_04_4_R3D_crop1_D3D.dv	100	73.0633	60.8664	47.0088	33.3074	29.2299	18.5002	18.2082	19.495	18.9597	14.8533	13.6171	13.2771	17.2726	15.4308	12.5677
	Nucleosides	HCC70_04_2_R3D_crop_D3D.dv	100	98.151	84.8695	70.6691	59.4295	54.2057	44.4976	40.8397	37.7216	40.6463	42.8756	40.2256	38.4902	34.3045	32.2539	26.4664
	Nucleosides	HCC70_04_1_R3D_crop_D3D.dv	100	77.5974	65.4245	52.1446	44.7185	39.9635	38.454	35.1051	33.1661	32.44	32.862	30.006	29.6263	30.7041	29.2681	29.7641
	Nucleosides	HCC70_04_11_R3D_crop_D3D.dv	100	86.173	71.8715	64.3551	57.336	51.7336	45.1231	42.2047	39.5292	33.7697	31.2019	29.1733	28.2992	28.906	28.4278	23.6466
	Nucleosides	HCC70_04_10_R3D_crop_D3D.dv	100	79.6395	66.2383	59.603	56.4138	51.1599	47.4432	42.1582	39.8494	37.8607	35.9842	33.0584	31.9143	30.4262	29.5126	27.7729
	Nucleosides	HCC70_03_3_R3D_crop_D3D.dv	100	74.5346	57.5671	40.6967	30.1227	26.6529	25.2914	22.2137	20.6113	18.5305	17.4424	15.925	14.1444	14.6242	12.6855	13.3642
	Nucleosides	HCC70_03_2_R3D_crop_D3D.dv	100	75.8357	54.4736	56.1102	48.5332	38.3061	29.4504	22.4839	18.7691	17.0642	15.2528	12.346	11.6571	12.0578	11.9426	10.0469
	Nucleosides	HCC70_03_14_R3D_crop_D3D.dv	100	75.4478	64.7087	51.4918	43.8182	40.6002	41.4639	33.8862	34.3781	32.1257	32.0392	30.8179	31.8602	16.0651	14.2505	13.6543
	Nucleosides	HCC70_03_12_R3D_crop_D3D.dv	100	89.5394	73.6683	63.6363	56.6594	45.5164	38.8922	36.1567	27.7484	19.311	17.209	17.552	14.3691	9.90851	9.64324	8.85355
	Nucleosides	HCC70_03_12_R3D_crop_D3D 2.dv	100	67.1784	52.1575	45.9535	39.7953	37.7817	34.2038	31.4408	29.8883	28.2961	26.8728	25.2839	25.4089	25.1869	23.6042	23.9565
	Nucleosides	HCC70_03_11_R3D_crop_D3D.dv	100	88.7014	76.9476	61.7492	54.6613	45.2421	40.0598	39.1165	33.2181	29.448	26.7576	23.6732	23.9052	22.8339	21.0411	19.3254
	Nucleosides	HCC70_02_6_R3D_crop4_D3D.dv	100	86.3611	68.6121	49.8899	45.6669	40.6707	48.4134	45.5705	51.2256	47.3341	54.1757	59.6971	50.8743	61.1101	61.7447	61.5832
	Nucleosides	HCC70_02_6_R3D_crop3_D3D.dv	100	90.2552	76.3508	62.2962	48.108	39.7906	42.1141	39.643	38.0072	37.8351	33.7297	36.6935	35.375	31.9056	29.6954	28.5089
	Nucleosides	HCC70_02_6_R3D_crop2_D3D.dv	100	86.0067	78.1002	55.4415	46.798	35.153	44.4237	44.4405	44.9801	41.756	45.1139	39.4763	36.1214	36.2196	35.2624	26.7785
	Nucleosides	HCC70_02_6_R3D_crop1_D3D.dv	100	78.0846	66.3445	53.7732	44.1124	34.3225	25.5552	23.2532	27.3808	24.5575	13.7509	11.2279	10.3885	10.4281	9.30835	10.5456
	Nucleosides	HCC70_02_4_R3D_crop1_D3D.dv	100	70.5486	48.2047	39.7265	31.4513	25.6516	22.9414	21.0302	17.5809	16.9002	17.3626	15.1344	12.7952	11.7927	11.8204	11.0938
	Nucleosides	HCC70_02_3_R3D_crop_D3D.dv	100	83.5844	66.6678	55.6001	47.9484	40.6411	34.6961	31.6943	27.9737	25.0938	22.9173	20.6791	19.5202	18.3967	18.706	14.7017
	Nucleosides	HCC70_02_2_R3D_crop_D3D.dv	100	63.4244	44.0139	33.9528	25.4143	26.5296	15.0394	14.7186	12.9712	11.2375	11.6194	11.1868	9.96142	9.6005	9.42902	9.38341
	Nucleosides	HCC70_02_1_R3D_crop_D3D.dv	100	76.9875	62.2665	55.1317	46.6328	42.2027	37.2258	33.5945	31.0897	27.5069	26.1793	21.8938	20.7643	20.3822	22.6653	17.5147
	Nucleosides	HCC70_01_9_R3D_crop_D3D.dv	100	79.9212	66.2909	55.2014	48.1219	39.6566	37.014	34.4272	29.4974	27.3547	23.5329	20.5913	17.6528	15.5602	14.5253	12.9913
	Nucleosides	HCC70_01_8_R3D_crop_D3D.dv	100	79.6911	67.2069	55.3082	46.3307	38.9143	32.2674	27.9106	27.9706	24.3294	21.6242	19.5985	20.4828	19.3942	17.6245	16.1384
	Nucleosides	HCC70_01_7_R3D_crop_D3D.dv	100	73.0413	59.117	46.7632	38.8525	34.9756	30.462	28.6197	27.4865	24.9742	26.0457	24.5608	20.7671	19.5783	17.6319	15.6903
	Nucleosides	HCC70_01_11_R3D_crop_D3D.dv	100	82.7352	74.3355	65.4636	57.328	53.4475	47.0569	46.2605	42.9479	39.0136	35.7694	35.9272	32.2911	28.1216	23.2979	24.3296
	Nucleosides	HCC70_01_11_R3D_crop2_D3D.dv	100	99.1509	86.0629	73.0986	54.9191	53.2029	49.8866	49.3821	44.9974	45.368	40.9449	39.0781	38.2036	36.626	34.9445	33.6936
	Nucleosides	HCC70_01_10_R3D_crop_D3D.dv	100	90.5114	76.3293	65.352	54.8075	45.3611	39.5194	34.2439	29.7877	25.1816	26.7769	25.6413	25.1919	24.8526	24.6096	22.8068
	NT	HCC70_07_07_R3D_crop2_D3D.dv	100	91.8918	79.6551	74.0158	72.5923	57.7697	51.2761	46.9316	46.1097	44.8932	33.001	38.345	32.3532	31.1397	29.263	29.2675
	NT	HCC70_07_07_R3D_crop1_D3D.dv	100	81.282	62.4112	53.334	42.6334	39.141	44.4346	43.0244	40.7277	54.4324	42.8586	40.2372	43.372	43.4279	43.009	41.4568
	NT	HCC70_07_05_R3D_crop2_D3D.dv	100	82.2798	72.2741	69.8316	60.5828	55.274	45.6668	41.3008	37.5289	36.1117	34.0586	30.9391	26.2112	26.8293	24.8877	27.096
	NT	HCC70_07_05_R3D_crop1_D3D.dv	100	87.3949	69.6058	59.9379	48.4443	40.0531	39.5744	35.7177	34.0929	23.0222	19.6757	23.8669	25.2823	21.3029	23.6244	16.4439
	NT	HCC70_07_04_R3D_crop_D3D.dv	100	90.8187	77.2632	65.9349	57.8104	47.8114	41.2111	36.3227	32.1178	29.6953	27.5777	26.1132	27.1065	25.6969	24.6	23.0644
	NT	HCC70_07_02_R3D_crop1_D3D.dv	100	100.652	88.2373	77.1535	67.2636	57.8086	50.4413	46.1261	42.0609	41.4266	40.2161	37.6504	35.7097	34.1499	29.969	33.3937
	NT	HCC70_07_01_R3D_crop_D3D.dv	100	84.2631	73.8258	65.5339	55.6479	45.657	39.6249	36.9922	31.9298	26.9707	24.6147	22.4404	21.982	21.8825	19.6304	17.6643
	NT	HCC70_06_6_R3D_crop_D3D.dv	100	68.2329	52.2674	42.8622	37.6363	30.5493	27.7557	27.5009	27.168	23.5427	21.7875	20.9549	19.7916	18.6649	18.5561	16.395
	NT	HCC70_06_5_R3D_crop_D3D.dv	100	70.5755	55.8411	42.3556	36.6873	30.4837	27.2047	19.7859	17.311	19.3496	17.9215	17.5967	17.9802	15.4811	14.5859	14.8564
	NT	HCC70_06_16_R3D_crop2_D3D.dv	100	82.6285	67.9866	58.3841	47.3257	37.8722	32.1893	30.213	27.4258	26.4564	22.7256	13.7079	17.1494	16.9688	16.7788	13.2546
	NT	HCC70_06_16_R3D_crop1_D3D.dv	100	80.3528	63.3473	50.5626	39.45	35.1078	32.1793	29.5314	26.0165	26.3661	19.8961	19.7812	17.5266	11.5843	8.24631	7.71999
	NT	HCC70_06_15_R3D_crop2_D3D.dv	100	71.9467	56.3561	44.926	40.1293	33.8052	30.6291	28.7273	26.8707	23.2745	22.5389	20.58	20.8071	20.7036	18.9777	18.4838
	NT	HCC70_06_15_R3D_crop1_D3D.dv	100	77.843	56.4804	44.4212	37.4368	32.9499	30.3199	28.1355	23.9459	22.4573	21.6914	19.7449	18.5209	17.4249	16.4485	16.5697
	NT	HCC70_06_14_R3D_crop2_D3D.dv	100	78.3511	64.1488	51.1321	44.3714	43.8174	38.8031	33.3392	27.5172	25.9226	23.7891	20.5506	15.7935	16.8311	13.4002	14.5069
	NT	HCC70_06_13_R3D_crop_D3D.dv	100	76.3797	61.2722	50.5526	41.613	33.9931	27.0017	25.5709	22.8968	20.8412	18.3042	17.2814	15.9458	15.0884	14.1181	13.724
	NT	HCC70_06_12_R3D_crop_D3D.dv	100	79.6593	67.0466	52.5652	42.1653	34.6342	28.7208	24.1369	20.7972	18.9209	18.146	17.1033	15.6881	15.9505	16.2771	12.62
	NT	HCC70_05_8_R3D_crop_D3D.dv	100	76.8992	58.5167	45.4672	37.4164	31.4921	27.5264	24.4369	22.41	21.6651	21.3295	19.4362	18.0733	13.9073	13.0116	10.482
	NT	HCC70_05_7_R3D_crop_D3D.dv	100	80.6271	69.675	61.4783	54.3776	49.6353	46.197	43.296	40.9944	38.2294	36.3556	34.7915	34.5355	33.1089	31.754	31.0058
	NT	HCC70_05_6_R3D_crop4_D3D.dv	100	93.1155	81.1788	69.5664	54.5884	40.5193	27.9023	24.0586	20.3786	14.9911	5.30887	0	0	5.50239	0	0
	NT	HCC70_05_6_R3D_crop2_D3D.dv	100	93.6528	79.6364	65.4031	53.299	45.3892	37.6227	43.7719	41.0606	40.7013	34.3816	29.2952	27.8419	22.9738	22.2789	20.8654
	NT	HCC70_05_6_R3D_crop1_D3D.dv	100	88.3279	74.8825	62.4763	52.6726	46.0803	39.4085	29.4901	25.1387	19.0066	16.1471	12.7054	10.7888	9.87054	10.6569	9.35199
	NT	HCC70_05_5_R3D_crop_D3D.dv	100	83.207	69.5181	57.6373	45.5435	42.0989	37.5352	35.2296	31.9845	29.8578	27.3415	25.9398	25.8587	23.2049	20.2233	20.1575
	NT	HCC70_05_3_R3D_crop2_D3D.dv	100	95.8236	86.845	72.9032	63.2036	55.8207	51.2815	43.5225	35.6805	30.8189	28.2735	26.0088	22.4772	35.1186	40.0919	45.4904
	NT	HCC70_05_3_R3D_crop1_D3D.dv	100	77.05	63.6353	58.109	53.5955	46.221	38.8483	34.8178	34.1929	32.1522	32.287	30.1315	30.9631	27.8154	23.5627	26.3839
	NT	HCC70_05_2_R3D_crop_D3D.dv	100	93.7944	80.3412	71.8546	64.025	58.702	53.6463	48.8147	49.4996	43.9409	40.98	36.394	38.5145	35.6014	34.5725	35.9613
	NT	HCC70_05_1_R3D_crop_D3D.dv	100	95.2667	84.8689	74.0753	64.954	58.5506	53.8124	47.0204	46.7896	48.1193	49.7325	41.4145	39.8473	39.9175	35.4356	33.2767
	NT	HCC70_05_11_R3D_crop_D3D.dv	100	87.6616	74.0677	64.2841	56.906	48.6603	44.4767	38.7734	35.4272	33.6749	30.9746	28.5656	25.6866	24.2724	23.0887	22.7804
	NT	HCC70_05_10_R3D_crop_D3D.dv	100	77.8091	68.5637	58.3585	51.2802	45.7897	42.2964	37.2019	34.6817	33.157	34.1041	32.8278	29.8071	27.3586	24.8468	25.0826
	NT	HCC70_05_09_R3D_crop_D3D.dv	100	89.7364	77.384	68.7197	61.8684	54.5264	48.0578	43.9495	39.4732	36.989	35.3023	32.6078	29.9685	28.7244	27.968	26.4182
	NT	HCC70_04_9_R3D_crop_D3D.dv	100	83.9163	73.9563	65.5771	58.1887	52.1128	45.9722	42.8482	40.631	37.8289	35.5458	32.5739	30.3761	28.5776	29.1666	25.8789
	NT	HCC70_04_9_R3D_crop2_D3D.dv	100	85.7121	73.9516	63.2144	52.8261	48.8757	45.0492	43.3386	38.9866	38.2345	36.9374	36.0814	34.1127	33.8083	31.0118	38.0092
	NT	HCC70_04_9_R3D_crop1_D3D.dv	100	93.2575	72.5416	55.6869	44.831	35.9409	32.4921	35.1062	34.148	28.6489	29.3739	26.7527	25.2191	23.1199	21.7075	21.7832
	NT	HCC70_04_6_R3D_crop_D3D.dv	100	91.288	77.0709	62.7678	52.0434	44.3416	35.9114	30.0997	25.2946	19.9917	16.7465	15.204	13.0315	10.6091	8.69745	10.9763
	NT	HCC70_04_5_R3D_crop_D3D.dv	100	87.6322	73.7309	63.3096	57.1204	50.822	44.4303	40.6711	36.9577	34.1921	31.3206	28.76	28.4154	26.3287	25.13	24.2615
	NT	HCC70_04_3_R3D_crop2_D3D.dv	100	69.9867	57.8038	48.0506	36.9608	31.664	27.4836	25.4899	23.912	22.9554	21.2994	21.4402	20.8588	20.0057	19.0047	18.0241
	NT	HCC70_04_3_R3D_crop1_D3D.dv	100	81.8299	67.5999	56.2567	44.0136	39.9469	30.3805	29.3135	22.2816	23.0547	23.3301	19.9093	12.8177	11.3269	12.45	12.2606
	NT	HCC70_04_1_R3D_crop_D3D.dv	100	80.3098	71.8535	65.6758	63.1086	57.9359	54.7205	49.9394	47.0766	45.0372	42.5782	40.6011	39.6415	37.724	38.4488	35.6846
	NT	HCC70_04_16_R3D_crop_D3D.dv	100	73.7312	52.3361	35.1518	30.194	23.2551	18.7576	19.7571	18.3957	17.2577	10.6257	11.3235	12.9057	23.0649	17.0506	16.8417
	NT	HCC70_04_14_R3D_crop_D3D.dv	100	78.4889	63.7879	45.036	37.1689	30.3997	22.1632	19.9218	11.7501	10.7763	11.731	11.3434	9.72146	8.99252	8.89538	8.70081
	NT	HCC70_04_12_R3D_crop3_D3D.dv	100	84.7192	68.6785	58.263	52.0784	44.1309	37.742	36.0836	32.3879	29.9213	29.2053	27.9914	26.0449	24.0022	22.644	20.5807
	NT	HCC70_04_12_R3D_crop2_D3D.dv	100	76.2763	58.6602	46.7534	41.5318	37.5131	34.175	28.3948	27.8787	26.2587	22.7711	22.0292	19.7943	18.9229	16.3141	18.1698
	NT	HCC70_04_12_R3D_crop1_D3D.dv	100	88.2969	70.999	62.0973	54.3319	42.8243	35.7655	34.2448	34.6022	33.7489	27.8107	24.0093	19.3683	19.7402	20.0707	20.2681
	NT	HCC70_04_11_R3D_crop2_D3D.dv	100	88.7074	68.675	53.561	45.2512	37.0539	32.0339	30.0488	28.4164	27.861	23.9265	23.2467	21.5277	26.5658	15.0655	14.4908
	NT	HCC70_04_11_R3D_crop1_D3D.dv	100	78.8683	58.9959	43.445	30.1221	25.7064	20.5407	21.8954	18.8536	18.5313	19.1347	13.7345	15.6155	16.8025	13.9413	25.2754
	NT	HCC70_04_10_R3D_crop_D3D.dv	100	76.4157	60.3546	50.8199	39.5594	31.2617	29.5165	27.3968	27.3578	25.7739	23.9232	22.2875	19.8742	19.9096	20.8966	19.9323
	NT	HCC70_04_10_R3D_crop2_D3D.dv	100	71.6633	55.4664	40.6904	36.1547	30.2665	26.5894	20.2475	21.8168	18.489	21.3455	18.0931	16.5523	18.9829	18.0937	14.7572
	NT	HCC70_04_10_R3D_crop1_D3D.dv	100	75.3756	58.8214	47.4832	41.3256	36.6667	32.3924	28.8619	26.1274	24.976	24.8488	21.6511	21.6486	18.3975	13.3714	13.4995
	NT	HCC70_03_9_R3D_crop_D3D.dv	100	78.4635	55.4961	37.4236	27.6393	20.2131	11.8419	9.43528	6.48715	5.95661	6.10017	6.06688	5.67876	4.92258	4.75897	0
	NT	HCC70_03_8_R3D_crop_D3D 2.dv	100	83.0037	67.4336	53.5715	42.7102	34.9813	31.5647	25.0758	23.7095	22.1355	19.5966	19.4018	16.9981	17.2444	17.1893	15.8832
	NT	HCC70_03_7_R3D_crop_D3D.dv	100	87.5917	75.8056	70.459	62.691	56.1432	45.7715	44.3245	38.1992	34.9484	32.9492	22.2785	22.1325	20.0306	19.9097	18.9873
	NT	HCC70_03_7_R3D_crop_D3D 2.dv	100	83.805	71.2072	58.5474	49.3325	38.4004	30.6111	24.4755	21.3801	18.0096	14.7622	12.8631	9.50083	8.54671	8.88207	9.37759
	NT	HCC70_03_7_R3D_crop2_D3D.dv	100	80.0334	65.8771	52.0925	45.7496	39.2251	35.3808	29.8216	33.361	32.3975	31.0843	29.9915	29.6202	24.6519	22.5536	21.7382
	NT	HCC70_03_7_R3D_crop1_D3D.dv	100	73.029	56.6459	46.3249	40.1972	35.308	32.7689	30.5449	29.3988	26.7489	24.8613	24.8973	19.0691	17.3722	16.3123	16.4451
	NT	HCC70_03_5_R3D_crop_D3D.dv	100	97.1629	80.5743	66.2223	51.0346	42.8862	38.0019	30.1127	26.9261	26.0242	20.6175	19.9643	22.3241	19.3241	15.8716	11.2359
	NT	HCC70_03_4_R3D_crop_D3D.dv	100	95.4327	77.7769	64.4916	54.2963	45.6964	47.0825	38.1154	35.156	22.6892	24.7915	23.0533	23.7805	21.9867	22.9512	22.3468
	NT	HCC70_03_3_R3D_crop_D3D.dv	100	99.2947	83.4171	70.2196	53.1394	39.1381	36.9678	24.5092	11.8986	11.0508	9.70881	0	0	0	0	0
	NT	HCC70_03_2_R3D_crop2_D3D.dv	100	71.5886	66.1417	58.3455	49.6707	54.396	52.7691	48.6086	47.6181	44.0587	39.6686	37.3878	31.6536	30.8799	31.5844	28.9691
	NT	HCC70_03_2_R3D_crop1_D3D.dv	100	76.4177	55.0136	40.3751	29.4749	30.257	34.2725	31.0677	22.9252	22.9791	21.5788	21.4778	16.5147	16.2121	16.0177	16.7469
	NT	HCC70_03_12_R3D_crop_D3D.dv	100	81.2488	68.3769	54.5926	42.6832	36.0447	29.5623	26.3649	25.2305	28.3119	27.485	25.7651	25.6305	24.3377	25.0776	23.6339
	NT	HCC70_02_9_R3D_crop_D3D.dv	100	84.245	66.3918	49.9641	44.3451	37.5874	33.0395	30.5023	23.6599	21.3284	19.6503	17.152	10.3742	14.6212	12.0515	13.7484
	NT	HCC70_02_9_R3D_crop_D3D 2.dv	100	77.0238	65.6383	55.5605	45.518	43.9037	42.7092	38.0303	37.2817	34.2364	32.5312	30.2801	28.9017	28.4177	25.7451	24.0823
	NT	HCC70_02_6_R3D_crop_D3D.dv	100	69.6421	53.2016	41.9039	33.1426	28.4255	23.0851	21.9623	17.3085	17.3515	16.1577	16.319	14.5214	12.2149	11.9701	11.0404
	NT	HCC70_02_15_R3D_crop_D3D.dv	100	84.0972	68.992	55.6964	48.7574	45.4102	51.2535	47.3401	43.4662	39.8153	34.8295	24.9832	21.1082	22.3313	22.1888	21.5902
	NT	HCC70_02_13_R3D_crop_D3D.dv	100	71.271	56.8672	49.8442	44.8852	39.6772	38.0744	37.1685	36.1495	40.4216	34.8493	31.8234	30.3727	30.2455	30.0793	28.8251
	NT	HCC70_02_11_R3D_crop3_D3D.dv	100	86.7753	80.462	75.3925	73.0804	69.6764	70.6676	68.1375	64.5867	61.9291	56.8347	57.8783	55.7122	51.1929	53.3758	45.765
	NT	HCC70_02_11_R3D_crop2_D3D.dv	100	85.5619	69.7188	58.6684	51.4746	50.1809	38.7073	32.6792	32.3494	33.5069	31.0919	31.2123	29.8435	28.4753	27.6918	28.1983
	NT	HCC70_02_11_R3D_crop1_D3D.dv	100	86.8208	76.1893	64.7701	56.8061	51.5438	44.7616	41.9532	37.1907	39.3404	37.1151	31.9992	28.1099	27.5138	34.8048	31.4674
	NT	HCC70_02_10_R3D_crop_D3D.dv	100	57.8097	41.5572	28.7959	21.7228	17.8607	16.4357	20.437	20.0919	17.5991	18.4305	16.841	15.6273	15.7284	16.0186	16.122
	NT	HCC70_02_10_R3D_crop_D3D 2.dv	100	103.095	78.4035	61.9826	52.4797	47.6346	45.7482	42.045	38.5602	33.9407	32.3037	30.1257	27.6514	26.7932	25.4953	26.3026
	NT	HCC70_01_9_R3D_crop_D3D.dv	100	76.1411	73.6552	65.6728	57.9391	53.1173	51.9362	43.7165	37.8252	36.36	30.6914	22.0945	15.4473	27.2789	41.9954	49.0703
	NT	HCC70_01_5_R3D_crop_D3D.dv	100	78.5075	69.7171	62.7268	58.2129	51.7506	42.4517	39.7658	35.7084	34.3842	28.1427	30.5672	39.5584	31.4314	32.4875	29.6401
	NT	HCC70_01_1_R3D_crop_D3D.dv	100	110.373	94.2118	77.7923	62.0416	48.7419	38.4585	34.0067	28.2079	23.0231	23.4528	19.8493	20.3251	20.7463	15.0349	14.6382
	NT	HCC70_01_12_R3D_crop_D3D.dv	100	79.7993	66.6504	54.1213	47.2667	43.1797	40.7342	38.6846	34.8598	33.6237	32.2186	28.9384	27.1014	26.6524	25.7908	24.0223
	NT	HCC70_01_10_R3D_crop_D3D.dv	100	77.2654	60.2285	46.3408	39.34	39.5748	37.785	36.5398	26.7483	25.4713	26.9726	24.208	24.0398	23.1628	20.8168	16.8594
	Fig 5f
	Condition	ExpNames	Intensity_1	Intensity_2	Intensity_3	Intensity_4	Intensity_5	Intensity_6	Intensity_7	Intensity_8	Intensity_9	Intensity_10	Intensity_11	Intensity_12	Intensity_13	Intensity_14	Intensity_15	Intensity_16
	Nucleosides	HCC1187_07_7_R3D_crop2_D3D.dv	100	81.3157	73.4141	65.1491	70.4225	70.382	62.4729	60.9241	54.9729	54.7569	53.6178	53.348	50.6188	49.9625	48.3346	47.6103
	Nucleosides	HCC1187_07_7_R3D_crop1_D3D.dv	100	89.2383	73.3773	65.5959	62.3797	54.084	48.039	46.1292	43.7651	41.0338	38.8851	37.9831	36.1788	35.298	36.0309	36.1102
	Nucleosides	HCC1187_07_3_R3D_crop2_D3D.dv	100	88.1166	80.7866	76.5192	70.5952	68.7552	65.5378	63.392	61.2456	58.9558	56.6189	54.4258	53.6266	52.7978	52.4497	52.1685
	Nucleosides	HCC1187_07_3_R3D_crop1_D3D.dv	100	89.9245	74.9921	65.8188	58.4679	55.1732	54.1821	50.0395	46.7442	42.2397	41.7185	39.101	37.9219	36.114	34.8401	34.4344
	Nucleosides	HCC1187_07_10_R3D_crop1_D3D.dv	100	89.3091	85.4341	79.4551	67.1525	59.1318	50.6905	39.7097	35.9886	33.1989	29.2155	30.7717	24.8506	26.2606	24.8781	23.0742
	Nucleosides	HCC1187_06_6_R3D_crop1_D3D.dv	100	67.9991	63.3974	60.2831	60.3989	64.0088	60.6551	57.7702	57.7285	55.7856	49.0141	47.0925	44.5565	47.1815	46.6528	45.342
	Nucleosides	HCC1187_05_9_R3D_crop_D3D.dv	100	85.2653	75.5391	66.9249	62.1399	59.6835	52.7689	46.654	41.8816	39.6557	42.5153	39.2347	51.6103	51.4744	52.1379	57.2409
	Nucleosides	HCC1187_05_9_R3D_crop2_D3D.dv	100	94.0466	85.9848	79.7738	79.0581	82.9202	80.7407	87.1152	85.6316	88.8782	94.3551	98.2197	85.1027	79.3506	80.1255	73.474
	Nucleosides	HCC1187_05_9_R3D_crop1_D3D.dv	100	110.28	98.0739	86.6452	74.8861	68.05	66.7168	56.2816	52.8878	50.353	50.0399	49.1568	47.181	47.1718	47.09	47.5343
	Nucleosides	HCC1187_05_8_R3D_crop1_D3D.dv	100	78.1354	66.4565	59.3988	54.1015	49.5631	44.1773	42.5398	37.9085	36.0686	35.0268	34.468	33.2939	32.2763	31.4391	30.8505
	Nucleosides	HCC1187_05_7_R3D_crop_D3D.dv	100	92.9349	82.594	72.9775	64.131	56.7549	49.0762	45.5054	43.1611	41.3959	40.153	40.3541	36.776	37.3633	37.2626	34.0017
	Nucleosides	HCC1187_05_6_R3D_crop_D3D.dv	100	84.6901	72.5604	65.3618	58.5621	54.0495	50.9274	46.3893	45.487	44.0949	42.0035	40.6261	39.5376	39.2519	39.2619	39.2131
	Nucleosides	HCC1187_05_6_R3D_crop1_D3D.dv	100	77.4019	65.1391	57.1045	52.2522	47.9922	44.9454	44.0388	43.1133	41.4225	40.3582	39.5025	38.2139	37.9607	38.361	36.418
	Nucleosides	HCC1187_05_5_R3D_crop_D3D.dv	100	87.0624	72.3153	61.4951	49.6077	42.2798	38.415	34.5988	32.935	32.6849	32.6182	30.4812	31.5405	28.3187	29.2837	26.8331
	Nucleosides	HCC1187_05_5_R3D_crop2_D3D.dv	100	108.359	96.6006	89.6371	84.0989	74.8653	68.47	64.5423	58.0682	53.0737	54.2079	52.4595	48.5458	45.6747	45.5042	43.5531
	Nucleosides	HCC1187_05_5_R3D_crop1_D3D.dv	100	91.1836	84.931	80.0401	76.8364	72.5395	67.1671	66.1563	62.254	59.3424	56.897	55.8555	55.2794	53.4492	53.0558	51.5698
	Nucleosides	HCC1187_05_4_R3D_crop_D3D.dv	100	91.1823	76.1712	66.8942	56.3983	49.1106	42.1409	40.7561	38.1513	35.0017	33.8795	32.2039	30.6956	29.9829	28.6525	28.6604
	Nucleosides	HCC1187_05_3_R3D_crop_D3D.dv	100	78.529	63.6834	56.1153	46.9446	39.2076	35.1771	34.1091	31.9537	29.2626	28.4382	27.1607	26.5003	26.8085	25.6569	25.7369
	Nucleosides	HCC1187_05_3_R3D_crop_D3D 2.dv	100	87.4115	70.4882	58.3249	51.6653	45.5667	42.4215	38.9253	36.9816	35.0901	34.1485	32.3978	32.117	32.0853	32.0855	31.9383
	Nucleosides	HCC1187_05_13_R3D_crop_D3D.dv	100	83.5185	76.116	73.4389	69.2177	66.1055	67.5577	66.7217	65.3791	64.8491	63.8857	63.2214	61.7697	62.2135	62.4325	60.0174
	Nucleosides	HCC1187_05_12_R3D_crop_D3D.dv	100	90.046	82.7886	76.1424	73.4201	69.1582	65.8627	62.0171	59.7481	58.1498	56.87	56.4085	54.5757	55.164	53.5057	52.4749
	Nucleosides	HCC1187_05_11_R3D_crop_D3D.dv	100	87.9226	81.6208	76.8532	73.013	68.8946	66.1031	64.044	64.7337	60.3441	59.6565	58.3343	58.8321	57.4179	56.6914	55.8647
	Nucleosides	HCC1187_05_11_R3D_crop1_D3D.dv	100	84.9512	79.86	78.5604	75.6936	75.1512	74.3422	72.8788	70.2155	68.0859	67.699	67.3377	67.359	65.6991	64.8803	64.2851
	Nucleosides	HCC1187_05_10_R3D_crop_D3D.dv	100	89.7241	81.2834	71.3945	64.2161	59.2593	54.2797	52.1323	49.6088	49.0284	47.0705	46.0911	44.3327	44.0217	41.8658	40.4416
	Nucleosides	HCC1187_05_10_R3D_crop1_D3D.dv	100	89.1681	84.1772	77.0201	71.7758	67.6056	66.0258	62.6118	60.1982	59.7137	57.5807	57.4021	57.4797	57.3017	55.292	54.9175
	Nucleosides	HCC1187_04_9_R3D_crop_D3D.dv	100	82.5415	76.8665	72.3804	68.5002	65.9411	57.9875	57.4989	55.792	54.5754	53.8011	52.357	49.602	49.7364	49.5848	48.1902
	Nucleosides	HCC1187_04_7_R3D_crop2_D3D.dv	100	92.4646	85.5148	82.2266	80.1642	79.2298	72.5096	71.5451	69.5481	70.1051	70.3086	71.3052	71.9938	72.3613	70.6655	70.6835
	Nucleosides	HCC1187_04_7_R3D_crop1_D3D.dv	100	85.7632	80.8053	75.989	70.7764	66.1017	63.1273	60.7837	60.9837	59.8298	58.987	57.8079	56.9551	55.3925	55.745	55.9706
	Nucleosides	HCC1187_04_2_R3D_crop_D3D.dv	100	86.711	80.4269	73.4579	68.0245	63.4302	57.1894	51.519	49.3615	47.6017	46.5927	44.7715	44.1729	42.5824	42.5106	41.2803
	Nucleosides	HCC1187_04_1_R3D_crop_D3D.dv	100	86.0006	76.9391	73.7583	70.7047	66.4264	61.9991	60.6264	60.4261	57.5557	57.0513	55.2754	54.3997	53.7079	53.3395	52.4293
	Nucleosides	HCC1187_03_9_R3D_crop_D3D.dv	100	93.5511	79.7161	66.0939	54.1582	47.415	42.3525	38.5162	34.4986	34.4374	31.973	29.3772	28.5269	29.4782	28.6072	28.8851
	Nucleosides	HCC1187_03_9_R3D_crop_D3D 2.dv	100	85.3629	77.1543	68.1334	65.119	60.3953	57.4428	55.2707	53.7777	52.9872	51.6804	49.9658	48.9579	47.6168	47.7458	47.9383
	Nucleosides	HCC1187_03_8_R3D_crop_D3D.dv	100	86.6701	70.582	52.8938	47.3668	38.9074	29.0741	33.9318	30.9716	28.8962	30.1076	28.1914	27.7679	29.767	30.2761	28.534
	Nucleosides	HCC1187_03_6_R3D_crop_D3D.dv	100	84.0565	71.4898	61.1541	53.2646	48.0684	46.9696	44.5448	44.1794	41.2632	39.9962	38.1803	36.7597	35.7025	36.1322	37.2729
	Nucleosides	HCC1187_03_2_R3D_crop_D3D.dv	100	78.5591	74.3813	67.6487	63.9321	57.6466	53.542	49.0687	47.9216	45.6453	44.3904	44.3752	41.5742	40.7357	40.9169	41.2551
	Nucleosides	HCC1187_03_15_R3D_crop3_D3D.dv	100	80.0728	64.4753	56.8094	48.812	44.0569	40.8106	38.5132	38.0012	37.7796	36.604	36.7087	37.0502	36.8861	37.1037	37.0781
	Nucleosides	HCC1187_03_15_R3D_crop2_D3D.dv	100	80.3908	65.307	57.5707	57.0119	55.3507	57.4547	61.1801	57.8191	56.6921	58.8855	57.681	58.5543	57.6367	62.7043	58.2421
	Nucleosides	HCC1187_03_15_R3D_crop1_D3D.dv	100	82.5019	72.2794	64.3959	60.8224	57.654	55.0024	54.1591	53.3889	52.1908	51.3461	52.8668	51.8465	50.2957	49.798	48.4626
	Nucleosides	HCC1187_03_13_R3D_crop_D3D.dv	100	83.3818	70.3459	61.4083	53.9449	51.4595	46.3928	44.3079	42.1705	41.5618	38.8022	37.3396	37.2463	36.3337	36.2271	35.5401
	Nucleosides	HCC1187_03_13_R3D_crop1_D3D.dv	100	96.4492	106.085	93.5307	75.4174	70.0111	61.5417	55.8378	50.9112	47.1413	46.6625	43.3608	42.0193	42.8484	42.2517	39.4066
	Nucleosides	HCC1187_03_11_R3D_crop_D3D.dv	100	83.3996	69.6869	65.1331	61.1829	57.6384	55.4416	53.6458	51.3809	51.1382	48.9321	48.2831	45.995	44.1979	43.928	43.2438
	Nucleosides	HCC1187_03_11_R3D_crop1_D3D.dv	100	85.9327	81.0657	75.5914	73.8963	70.9935	68.6844	66.7654	64.9989	64.9323	62.6728	62.7193	59.672	58.9804	57.8421	57.2244
	Nucleosides	HCC1187_03_10_R3D_crop_D3D.dv	100	87.3489	74.2441	64.2643	55.0595	49.4397	42.763	39.9492	38.2908	34.9155	34.3176	32.999	31.7224	31.1285	30.2354	29.8847
	Nucleosides	HCC1187_03_09_R3D_crop_D3D.dv	100	88.9549	77.1986	68.1126	62.5963	57.8501	54.2214	52.7282	50.9534	49.7254	48.3883	45.4971	44.7697	45.7597	43.7053	43.9308
	Nucleosides	HCC1187_03_07_R3D_crop2_D3D.dv	100	89.6133	80.965	73.4119	68.9421	63.9274	60.0845	57.052	53.2516	51.5221	49.7436	49.8058	48.5368	45.5756	45.0348	44.0326
	Nucleosides	HCC1187_03_07_R3D_crop1_D3D.dv	100	97.1488	89.0818	81.582	72.8234	68.549	62.2264	61.4552	58.278	53.9782	53.7336	51.88	48.9881	46.0081	45.9733	44.4742
	Nucleosides	HCC1187_03_06_R3D_crop_D3D.dv	100	86.7965	79.1684	71.1287	65.462	62.6642	59.1358	56.3863	55.0647	54.5586	54.3457	52.8813	53.2365	51.5268	53.058	50.9791
	Nucleosides	HCC1187_03_05_R3D_crop_D3D.dv	100	87.8081	77.2502	75.0613	68.952	64.3287	59.2042	53.5798	52.9606	51.947	49.8981	49.5869	44.894	42.4461	42.4242	43.2856
	Nucleosides	HCC1187_03_02_R3D_crop_D3D.dv	100	92.4574	107.327	91.8945	94.6004	100.084	107	95.0115	95.7402	98.2676	101.3	97.5853	86.852	88.9459	91.7818	89.0409
	Nucleosides	HCC1187_02_9_R3D_crop_D3D.dv	100	88.3295	82.8416	78.0937	71.4771	67.4655	62.0364	59.4361	56.034	51.994	50.3048	47.7866	45.161	45.928	45.6121	42.9921
	Nucleosides	HCC1187_02_5_R3D_crop_D3D.dv	100	90.9472	83.065	72.6878	66.5683	62.379	60.4968	57.3282	54.8449	51.2719	47.7049	48.3362	47.2623	46.6799	46.3204	45.6354
	Nucleosides	HCC1187_02_2_R3D_crop_D3D.dv	100	74.8003	73.5729	70.4832	59.0704	57.9605	51.0849	44.31	43.6433	41.3592	39.8853	40.1372	40.8473	39.21	40.0277	39.3547
	Nucleosides	HCC1187_02_1_R3D_crop_D3D.dv	100	87.8654	78.6574	70.9993	63.5187	59.5319	53.8781	49.7852	47.7381	44.8483	43.4221	43.4219	40.8103	39.2051	36.6089	36.5595
	Nucleosides	HCC1187_02_12_R3D_crop3_D3D.dv	100	68.0356	68.383	69.8401	75.4363	79.1057	81.6842	83.862	74.0701	69.7998	70.431	78.9113	79.8465	61.0015	66.7777	64.6579
	Nucleosides	HCC1187_01_9_R3D_crop_D3D.dv	100	95.845	83.9307	74.9839	66.6684	61.3542	57.1815	52.7752	50.9173	50.5785	48.9679	47.8866	46.2275	44.2765	44.0448	42.9537
	Nucleosides	HCC1187_01_8_R3D_crop_D3D.dv	100	91.385	84.0801	74.1193	64.1305	58.1663	50.0327	45.8264	41.0599	38.3749	35.7356	36.7389	35.3567	32.2938	29.5917	31.2039
	Nucleosides	HCC1187_01_7_R3D_crop_D3D.dv	100	83.9892	75.7096	66.7876	57.1851	49.0629	45.7185	42.1398	37.5021	37.2705	34.1338	32.2907	31.0789	29.2181	29.4958	28.1801
	Nucleosides	HCC1187_01_7_R3D_crop2_D3D.dv	100	85.2432	70.7442	63.6735	54.4479	45.1269	42.1186	38.7588	37.5086	37.1995	35.0426	34.6489	31.56	31.6547	30.3955	29.4757
	Nucleosides	HCC1187_01_7_R3D_crop1_D3D.dv	100	85.3462	74.9586	64.8493	57.7067	54.3324	49.387	45.5078	45.374	39.3444	33.9653	31.0908	25.0523	23.5524	23.4534	24.6344
	Nucleosides	HCC1187_01_5_R3D_crop_D3D.dv	100	87.359	79.5516	69.1855	60.3269	54.4538	48.7842	45.7056	40.9837	38.4092	38.0367	34.688	32.3833	31.8515	30.4835	28.7604
	Nucleosides	HCC1187_01_3_R3D_crop_D3D.dv	100	104.447	97.6972	82.3334	66.9337	57.0913	48.1832	42.5317	38.3588	33.0061	30.5713	31.3435	29.1415	29.6021	28.9938	26.7918
	Nucleosides	HCC1187_01_1_R3D_crop_D3D.dv	100	75.3935	58.704	52.7375	46.3974	45.5707	41.6861	43.6071	40.6766	37.9265	32.9946	33.0781	31.3653	29.4406	28.3187	27.2744
	Nucleosides	HCC1187_01_13_R3D_crop_D3D.dv	100	86.7014	74.4998	71.6427	72.6107	69.6563	61.4116	54.7934	54.671	52.643	50.3718	49.9426	48.8758	48.1922	46.0542	45.1355
	Nucleosides	HCC1187_01_11_R3D_crop1_D3D.dv	100	74.3822	60.1282	52.521	48.3401	45.0357	42.9109	41.6998	41.8604	38.4634	38.4661	37.9761	36.6823	36.0429	35.5454	35.7228
	Nucleosides	HCC1187_01_10_R3D_crop1_D3D.dv	100	82.2422	64.1072	54.7128	49.138	45.3725	42.0703	39.6829	36.9984	36.3193	34.1699	33.7157	32.8106	31.694	30.2046	28.8975
	NT	HCC1187_08_6_R3D_crop1_D3D.dv	100	85.2896	69.2344	59.7306	52.7363	47.9396	46.9362	42.9549	40.0954	38.633	37.7168	35.7639	36.092	35.1839	35.2669	35.253
	NT	HCC1187_08_5_R3D_crop1_D3D.dv	100	85.4335	77.0999	72.8127	68.7785	64.4666	61.7332	60.2432	59.4729	57.8947	53.9853	53.5892	52.3734	51.0339	51.1303	50.7157
	NT	HCC1187_07_13_R3D_crop1_D3D.dv	100	91.1147	88.9166	86.6298	84.0515	82.6118	80.1585	78.0387	75.5394	74.2887	72.1931	70.1965	69.6739	66.8024	65.4907	64.7172
	NT	HCC1187_07_12_R3D_crop1_D3D.dv	100	89.8587	86.578	84.7058	82.5769	79.7673	78.1404	75.4471	72.7833	71.9498	70.5855	68.625	66.6371	64.7536	63.2422	62.3767
	NT	HCC1187_06_5_R3D_crop_D3D.dv	100	79.5695	68.707	61.3775	55.6653	53.4951	50.3673	49.1438	45.7558	44.787	43.4722	42.6473	42.4752	42.4207	39.9399	39.4492
	NT	HCC1187_06_10_R3D_crop3_D3D.dv	100	75.0868	65.1339	50.5027	48.463	45.1987	42.1741	39.1123	39.1857	38.7487	36.726	33.3803	35.4259	37.1008	33.83	33.6723
	NT	HCC1187_06_10_R3D_crop2_D3D.dv	100	89.8173	86.7713	78.8384	70.3788	63.4499	59.3979	53.6854	52.3172	49.8894	47.3452	45.1132	43.9104	44.0877	43.2822	45.5152
	NT	HCC1187_05_6_R3D_crop_D3D.dv	100	94.2425	96.5846	98.4156	100.074	99.1001	98.9209	93.2039	93.0402	91.3772	91.1685	85.2421	79.86	77.5153	67.9243	60.872
	NT	HCC1187_05_3_R3D_crop_D3D.dv	100	84.1906	75.9095	70.0742	62.9879	57.4179	51.2099	49.4298	47.3877	44.3032	42.6665	41.848	40.2676	40.17	38.0288	34.8921
	NT	HCC1187_05_2_R3D_crop_D3D.dv	100	86.6065	79.3106	73.075	68.1214	62.9961	60.3226	58.1442	54.7697	51.7728	50.6079	48.0109	47.2281	45.6952	46.1884	43.9118
	NT	HCC1187_05_18_R3D_crop_D3D.dv	100	88.3194	75.6942	62.5226	52.2348	49.0657	43.3634	38.2684	36.1894	34.3969	33.0651	31.2484	28.6465	27.0054	26.2532	25.2459
	NT	HCC1187_05_18_R3D_crop1_D3D.dv	100	78.6939	64.6295	56.0234	49.0819	43.785	40.3471	40.5938	38.3262	37.9242	35.6902	35.9259	34.6197	34.08	32.4798	32.8063
	NT	HCC1187_05_17_R3D_crop_D3D.dv	100	84.4989	72.9071	60.0981	51.8537	44.816	39.3193	38.0654	36.5011	34.5513	31.5865	30.8173	30.9936	31.0475	29.6049	28.6551
	NT	HCC1187_05_16_R3D_crop_D3D.dv	100	89.1147	78.4248	67.9467	57.6804	48.1562	42.7614	39.8379	37.4648	36.7513	36.6745	33.7537	33.4333	30.3434	32.7753	31.4694
	NT	HCC1187_05_16_R3D_crop_D3D 2.dv	100	89.9731	77.8497	66.497	55.9125	49.6897	44.4213	42.7223	39.4641	37.3524	38.1556	36.0846	37.0132	36.8226	35.4381	36.0674
	NT	HCC1187_05_16_R3D_crop1_D3D.dv	100	94.4944	83.7004	69.6675	66.756	56.0914	47.4949	43.3509	39.2056	32.1586	30.4482	28.7704	26.4342	25.1922	24.2303	24.8164
	NT	HCC1187_05_14_R3D_crop_D3D.dv	100	61.5984	56.9254	48.774	45.0671	42.0179	41.3634	38.9617	39.4182	37.4054	34.1736	32.9456	27.3086	27.248	25.9945	23.9268
	NT	HCC1187_04_9_R3D_crop_D3D.dv	100	92.3699	85.8437	83.0159	79.9271	77.174	75.8943	73.2095	71.9229	70.0216	68.054	67.1427	65.6352	64.6651	62.9981	61.7356
	NT	HCC1187_04_9_R3D_crop2_D3D.dv	100	84.8395	77.8415	73.223	67.231	58.5248	53.6329	48.4543	46.9285	45.1122	42.0588	42.193	38.7004	35.8995	39.9303	39.4008
	NT	HCC1187_04_8_R3D_crop2_D3D.dv	100	76.0874	65.8847	64.6306	60.275	59.5156	57.1949	54.4534	52.4066	52.1097	53.2493	49.8081	45.4705	44.1546	47.5825	47.2859
	NT	HCC1187_04_8_R3D_crop1_D3D.dv	100	95.8434	76.9435	63.357	55.22	45.3056	39.9211	36.1485	32.5411	24.7846	24.4127	21.1176	20.0745	18.8423	15.3162	16.3533
	NT	HCC1187_04_7_R3D_crop_D3D.dv	100	65.5403	55.627	48.5854	43.1537	38.8249	38.5139	37.6331	37.1569	36.0261	35.1041	33.3903	33.5045	31.4842	32.5752	31.4112
	NT	HCC1187_04_7_R3D_crop_D3D 2.dv	100	107.637	97.8417	79.3004	68.8977	52.8048	42.9792	32.1064	26.7048	21.3854	19.3754	21.9028	19.5958	19.9645	18.945	17.9558
	NT	HCC1187_04_7_R3D_crop1_D3D.dv	100	85.4793	67.1989	61.1305	56.233	53.7722	52.2076	49.4115	46.8768	44.4708	43.9252	43.7022	42.2323	41.4592	41.3352	39.6034
	NT	HCC1187_04_6_R3D_crop_D3D.dv	100	91.3437	78.3299	70.1406	59.0324	49.9049	44.2804	42.0007	38.9024	35.1601	33.3988	32.1321	30.8218	27.6354	27.8017	27.5282
	NT	HCC1187_04_5_R3D_crop_D3D.dv	100	92.6744	87.2857	83.0774	78.8732	74.7097	72.0006	69.4815	68.0156	66.0026	64.761	63.9595	63.2399	60.5869	59.109	58.3685
	NT	HCC1187_04_4_R3D_crop_D3D.dv	100	76.569	72.1834	65.1179	57.1258	52.9677	47.7322	45.1936	44.8812	41.3994	41.8794	41.4812	39.6445	37.1381	37.125	38.3226
	NT	HCC1187_04_3_R3D_crop_D3D.dv	100	88.8196	86.2321	79.8925	76.7516	72.5447	72.7644	66.0782	62.3494	62.5973	58.3432	57.5656	55.3338	53.4181	54.0691	52.9996
	NT	HCC1187_04_3_R3D_crop_D3D 2.dv	100	100.018	92.7417	80.3422	68.9074	58.3863	50.2906	42.3109	39.9105	33.0712	29.882	26.8738	24.157	21.383	21.8357	19.5603
	NT	HCC1187_04_2_R3D_crop_D3D 2.dv	100	81.8652	74.9168	60.6816	67.8484	55.7514	56.9624	50.1692	59.3624	66.141	62.7927	63.8035	61.3691	59.4582	47.2961	48.4295
	NT	HCC1187_04_2_R3D_crop1_D3D.dv	100	77.7713	61.3523	49.9166	46.7763	36.7424	31.751	26.2989	22.953	0	0	0	0	0	0	0
	NT	HCC1187_04_13_R3D_crop_D3D.dv	100	89.9242	84.0738	77.5115	76.5974	69.9186	66.8665	62.4991	60.3386	57.1591	55.03	53.4946	52.5716	49.8231	49.2787	48.4882
	NT	HCC1187_04_12_R3D_crop_D3D.dv	100	85.1922	77.506	67.4987	58.7212	53.4668	50.4451	47.9239	43.0857	39.1143	36.6533	35.1904	33.3254	34.8674	33.7093	33.861
	NT	HCC1187_04_11_R3D_crop_D3D.dv	100	89.4486	78.1067	70.7922	66.14	59.6664	54.3448	51.0461	49.1225	46.5238	44.3173	42.4312	40.7666	39.4627	37.7948	38.6339
	NT	HCC1187_03_8_R3D_crop1_D3D.dv	100	77.7157	67.744	58.5804	54.6263	52.4613	49.5479	47.7115	45.5181	45.1089	44.0662	43.6196	42.3811	39.9585	39.9342	38.2746
	NT	HCC1187_03_7_R3D_crop_D3D.dv	100	85.3498	77.7086	65.7265	55.8222	51.7428	47.3512	43.4409	37.4976	37.4227	34.6366	33.8783	33.165	30.2753	29.5157	28.9807
	NT	HCC1187_03_6_R3D_crop_D3D.dv	100	103.518	97.3847	89.5654	77.631	68.0886	58.7317	51.8254	47.3358	42.3323	40.9908	37.5841	33.9761	32.8866	33.8062	30.9243
	NT	HCC1187_03_5_R3D_crop2_D3D.dv	100	79.6836	68.1503	60.5575	57.5921	51.3288	50.8023	48.4987	46.9773	45.5589	46.5147	45.8769	43.9966	42.4642	39.4135	38.4375
	NT	HCC1187_03_5_R3D_crop1_D3D.dv	100	98.3956	83.7387	74.2482	72.4921	66.7635	64.2643	63.2668	61.7312	60.3226	57.8702	55.0309	52.4834	53.1018	52.9151	52.4518
	NT	HCC1187_03_2_R3D_crop_D3D.dv	100	90.2891	78.1062	65.6584	55.8981	51.55	47.436	45.6969	43.2755	47.1441	47.2539	46.1076	44.7826	43.5305	40.7283	40.9791
	NT	HCC1187_03_1_R3D_crop_D3D.dv	100	84.38	77.4866	68.871	63.9036	60.0126	57.3504	54.6491	54.5082	53.6112	52.8458	53.0851	50.4971	51.1157	50.2413	50.166
	NT	HCC1187_03_15_R3D_crop_D3D.dv	100	80.6265	69.8632	60.2173	52.8831	50.9443	48.7771	46.4251	41.7897	36.9768	34.7181	33.4805	31.8028	29.6233	26.6093	25.8191
	NT	HCC1187_03_14_R3D_crop_D3D.dv	100	87.12	77.9269	73.0001	67.6334	61.7734	57.9373	58.2199	57.2621	56.6711	56.5902	55.6475	54.3511	53.9361	52.5061	51.4136
	NT	HCC1187_03_12_R3D_crop_D3D.dv	100	89.6427	84.1517	81.5554	92.139	81.1849	84.7035	76.4483	80.067	80.48	84.9908	80.435	79.4795	78.0635	79.48	78.8683
	NT	HCC1187_03_11_R3D_crop_D3D.dv	100	78.7114	68.2643	58.0382	60.2703	61.406	57.0292	56.5891	53.4666	48.8021	49.864	45.4043	46.041	41.2995	37.5812	38.2839
	NT	HCC1187_03_11_R3D_crop1_D3D.dv	100	85.04	75.0258	65.1824	56.0683	50.6838	47.3354	40.9093	39.7404	38.3804	36.8219	34.5508	33.1569	35.1039	31.2977	30.6324
	NT	HCC1187_02_7_R3D_crop_D3D.dv	100	80.4641	67.3974	53.9287	47.3123	42.4818	38.8923	36.672	34.8164	31.9797	31.1743	30.5217	29.4949	28.4081	26.0505	26.7041
	NT	HCC1187_02_5_R3D_crop1_D3D.dv	100	85.399	72.691	66.5919	61.9994	60.3646	58.4749	55.933	53.694	50.9614	48.6419	45.6406	46.1486	47.9375	46.7166	45.7733
	NT	HCC1187_02_3_R3D_crop_D3D.dv	100	77.0842	66.1348	59.7912	55.6834	52.1042	49.6127	47.238	46.9133	45.0541	43.994	43.3169	42.228	41.9464	40.8597	41.044
	NT	HCC1187_02_2_R3D_crop_D3D.dv	100	77.9974	64.7176	56.7865	42.208	38.359	34.5885	32.6456	27.5404	20.9804	20.5355	22.3177	21.0218	20.8339	15.6198	15.8888
	NT	HCC1187_02_12_R3D_crop_D3D.dv	100	87.4474	77.8603	67.8831	58.4657	53.6195	50.6316	43.8072	41.8765	38.9304	37.7427	37.1544	37.2567	36.3296	35.0478	33.7062
	NT	HCC1187_02_11_R3D_crop_D3D.dv	100	86.381	78.0026	71.0818	65.0831	59.5282	55.6174	50.3184	49.0321	46.9425	46.5198	46.968	46.5767	45.1373	43.9693	43.5947
	NT	HCC1187_02_10_R3D_crop2_D3D.dv	100	75.3306	60.6602	51.6142	45.7686	42.1925	41.1801	39.6362	40.0957	38.3663	38.9631	39.3249	38.4086	36.7632	37.5921	38.1866
	NT	HCC1187_02_10_R3D_crop1_D3D.dv	100	94.7961	86.0221	78.1274	70.7624	63.606	59.3795	54.0376	52.395	47.8729	45.249	43.591	43.3397	42.6856	41.1536	38.7052
	NT	HCC1187_01_7_R3D_crop2_D3D.dv	100	82.8795	68.6399	59.9986	52.6871	47.4366	42.6852	40.4809	36.1716	35.9856	36.1915	34.2283	33.9718	33.8354	33.9999	32.5797
	NT	HCC1187_01_7_R3D_crop1_D3D.dv	100	77.0383	63.3691	53.6369	48.472	44.9764	40.7715	39.7192	38.6411	39.3619	36.7866	36.0957	34.5264	32.9711	31.0994	32.075
	NT	HCC1187_01_6_R3D_crop3_D3D.dv	100	81.3519	74.2259	68.0619	62.3755	56.9207	54.2691	53.9432	52.0263	50.1067	49.4501	48.0278	46.2539	45.7502	44.7605	43.2202
	NT	HCC1187_01_6_R3D_crop2_D3D.dv	100	81.4774	73.0124	67.5609	63.1868	60.5296	59.3986	58.1834	55.8182	54.8792	54.5607	53.5271	52.0462	50.7517	49.4031	49.1206
	NT	HCC1187_01_6_R3D_crop1_D3D.dv	100	74.0939	66.3949	62.15	59.9523	61.3496	60.1378	57.578	58.6785	58.5986	58.6368	59.7709	57.1744	54.9112	54.6007	50.9894
	NT	HCC1187_01_5_R3D_crop_D3D.dv	100	85.4631	76.6288	74.056	67.7567	64.5561	60.5408	56.3138	53.8806	51.8229	50.2525	48.9069	46.8	46.0595	44.8009	43.9719
	NT	HCC1187_01_5_R3D_crop3_D3D.dv	100	76.2273	69.622	63.7427	58.3182	54.0088	51.205	50.1213	48.6331	47.5821	46.408	46.3324	43.848	43.4254	42.6865	42.0001
	NT	HCC1187_01_5_R3D_crop2_D3D.dv	100	77.774	67.8233	61.8081	59.7759	57.4388	55.5377	53.4166	53.0845	51.3102	51.1933	50.04	48.6622	47.3183	47.322	46.9317
	NT	HCC1187_01_5_R3D_crop1_D3D.dv	100	70.2008	63.4821	57.316	55.6199	55.8109	58.2974	58.0582	53.4782	56.7472	57.5645	59.5453	59.059	51.2748	53.0697	51.7459
	NT	HCC1187_01_4_R3D_crop_D3D.dv	100	87.2649	79.9537	76.8205	73.861	69.9107	66.7924	64.8995	64.5234	61.3086	59.2574	58.322	56.7569	56.8513	55.7196	55.4533
	NT	HCC1187_01_3_R3D_crop_D3D.dv	100	88.028	82.8135	80.5314	79.1	72.4914	77.3538	81.892	85.0102	78.8677	76.81	76.7424	75.1767	72.4175	74.1199	73.5886
	NT	HCC1187_01_1_R3D_crop_D3D 2.dv	100	68.8578	65.7261	72.4703	65.3467	59.0179	50.0597	43.63	36.2261	32.5582	34.6772	33.9399	34.573	33.0075	33.0566	33.5831
	NT	HCC1187_01_1_R3D_crop1_D3D.dv	100	87.2861	81.4979	75.9586	69.811	64.1605	59.9341	54.891	51.6451	49.4936	47.6249	46.9687	45.5012	44.5857	44.0853	42.0706
	NT	HCC1187_01_16_R3D_crop_D3D.dv	100	83.1028	70.2329	63.4607	57.6295	53.7386	50.1955	46.4558	45.5181	44.8482	42.98	42.2832	41.1851	43.0441	41.5969	40.4738
	NT	HCC1187_01_15_R3D_crop_D3D.dv	100	78.3993	68.0723	61.1483	55.2867	50.7535	48.0782	47.3132	45.5447	44.9917	44.1017	44.4663	42.5208	41.832	41.3749	40.6112
	NT	HCC1187_01_13_R3D_crop_D3D.dv	100	78.3702	66.381	58.8732	52.2294	46.9288	41.3614	37.2903	33.0176	29.9278	27.0061	25.6704	24.0705	23.276	23.1156	22.3416
	NT	HCC1187_01_13_R3D_crop_D3D 2.dv	100	80.7979	64.8068	55.2127	43.5688	38.9387	32.6311	30.6091	26.5875	24.3792	18.4903	18.6789	16.0281	11.587	12.8175	9.4013
	NT	HCC1187_01_11_R3D_crop_D3D.dv	100	72.893	64.4877	64.3128	58.6446	52.7853	49.1062	44.824	41.7266	39.3613	38.3836	36.4568	32.8062	30.7054	30.3214	29.4241
	NT	HCC1187_01_11_R3D_crop_D3D 2.dv	100	82.9967	74.8374	69.4972	67.0689	62.8893	61.4816	59.0302	58.2899	55.9357	55.4383	53.7496	51.6178	50.0546	48.7004	49.3217
	NT	HCC1187_01_10_R3D_crop_D3D.dv	100	86.9905	80.8186	72.3091	67.3234	65.2289	58.3626	53.7167	52.9891	49.3964	49.2646	47.7676	45.3759	43.6736	43.7767	39.7215

## Sheet: Fig6
				%
Exp1		Taxol	Taxol_Aph	Taxol	Taxol_Aph
	Multipolar divisions	0	7	0	35
	Total analyzed	20	20
				%
Exp2		Taxol	Taxol_Aph	Taxol	Taxol_Aph
	Multipolar divisions	35	41	67.3077	87.234
	Total analyzed	52	47
				%
Exp3		Taxol	Taxol_Aph	Taxol	Taxol_Aph
	Multipolar divisions	14	17	35	89.4737
	Total analyzed	40	19
				%
Exp4		Taxol	Taxol_Aph	Taxol	Taxol_Aph
	Multipolar divisions	0	3	0	23.0769
	Total analyzed	13	13
				%
Exp5		Taxol	Taxol_Aph	Taxol	Taxol_Aph
	Multipolar divisions	11	16	29.7297	43.2432
	Total analyzed	37	37
				%
Exp6		Taxol	Taxol_Aph	Taxol	Taxol_Aph
	Multipolar divisions	7	5	15.9091	16.129
	Total analyzed	44	31
				%
Exp7		Taxol	Taxol_Aph	Taxol	Taxol_Aph
	Multipolar divisions	0	3	0	21.4286
	Total analyzed	14	14
				%
Exp8		Taxol	Taxol_Aph	Taxol	Taxol_Aph
	Multipolar divisions	4	29	10.8108	87.8788
	Total analyzed	37	33

## Sheet: SupFig1
SD Fig1a
Exp1		cohesion defects
		0nM Aph			200nM Aph			400nM Aph
	total	71			68			64
	cohesed	67	94.3662		64	94.1176		58	90.625
	non-cohesed	4	5.6338		4	5.88235		6	9.375
Exp2		cohesion defects
		0nM Aph			200nM Aph			400nM Aph
	total	66			64			59
	cohesed	65	98.4848		64	100		56	94.9153
	non-cohesed	1	1.51515		0	0		3	5.08475
Exp3		cohesion defects
		0nM Aph			200nM Aph			400nM Aph
	total	85			80			89
	cohesed	84	98.8235		78	97.5		88	98.8764
	non-cohesed	1	1.17647		2	2.5		1	1.1236

## Sheet: SupFig2
	Sup. Fig 2a
	Condition	ExpNames	Intensity_1	Intensity_2	Intensity_3	Intensity_4	Intensity_5	Intensity_6	Intensity_7	Intensity_8	Intensity_9	Intensity_10	Intensity_11	Intensity_12	Intensity_13	Intensity_14	Intensity_15	Intensity_16
	Aph	shortAph06_8_R3D_01_D3D_crop.dv	100	83.9924	72.6192	63.4904	58.1042	51.9798	49.0778	46.4639	43.5678	42.088	40.6185	40.1947	39.1137	38.7241	38.9501	39.0213
	Aph	shortAph06_6_R3D_01_D3D_crop.dv	100	90.2948	79.0399	70.7988	64.7727	58.8328	52.8136	50.852	49.5756	47.4555	44.8344	44.4663	42.8128	43.2227	42.4196	43.2068
	Aph	shortAph06_5_R3D_D3D_crop.dv	100	97.4537	74.3305	70.3936	59.9553	54.5083	55.0518	51.8743	49.6785	49.137	48.8481	46.2447	45.2041	43.2868	44.463	43.2093
	Aph	shortAph06_3_R3D_01_D3D_crop.dv	100	101.856	89.9882	84.6106	76.1531	68.4632	62.6151	59.6018	54.7836	52.9079	51.6174	50.0888	48.1119	46.8517	46.26	44.7177
	Aph	shortAph05_5_R3D_01_D3D_crop.dv	100	86.5617	68.0761	55.2663	46.9553	42.0249	38.5271	35.8434	34.6789	32.8726	31.9541	30.1859	30.3778	30.028	28.9707	28.3565
	Aph	shortAph05_4_R3D_01_D3D_crop.dv	100	94.6486	78.8817	66.2207	56.5445	49.0169	46.8643	42.7116	39.7897	38.6155	38.6585	35.9435	35.8777	34.525	33.4645	32.0776
	Aph	shortAph05_2_R3D_01_D3D_crop.dv	100	81.2486	68.2793	59.7557	51.3288	45.3769	40.489	38.7799	37.159	35.6803	35.7814	35.0457	33.1762	31.3869	31.2588	30.8618
	Aph	shortAph05_20_R3D_01_D3D_crop.dv	100	79.0079	64.6872	55.6556	53.2508	51.4876	49.4501	44.4701	44.5073	44.6363	42.8056	40.8638	39.9083	38.3309	35.6721	34.6815
	Aph	shortAph05_17_R3D_01_D3D_crop.dv	100	95.6386	79.4589	70.9824	61.7011	56.1122	53.0917	49.4621	49.2706	46.252	45.7564	44.7823	42.5098	41.9866	40.4305	38.5215
	Aph	shortAph05_16_R3D_01_D3D_crop.dv	100	87.3712	76.869	67.2304	59.0294	53.3382	50.6056	47.9033	45.1578	40.19	37.8829	36.8935	34.2749	33.1447	31.4528	31.8675
	Aph	shortAph05_13_R3D_01_D3D_crop.dv	100	80.6911	65.3931	52.8453	44.6537	39.4554	36.4769	35.6257	31.9599	31.5685	28.772	27.4186	26.499	23.8929	22.8977	21.5473
	Aph	shortAph05_13_R3D_01_D3D_crop 2.dv	100	86.3774	72.4811	62.4843	54.4706	49.0443	43.5833	39.3435	36.6884	34.6697	33.9138	33.0061	32.2374	31.0401	30.5867	29.7968
	Aph	shortAph05_12_R3D_01_D3D_crop 2.dv	100	74.4093	59.0548	46.457	40.6726	35.502	32.3954	30.5327	28.4523	26.6388	25.8205	25.5045	24.0078	24.6613	22.968	22.8438
	Aph	shortAph04_5_R3D_01_D3D_crop.dv	100	79.2137	76.925	61.6695	55.0028	45.8042	44.5888	44.6476	37.5219	42.1387	43.5103	30.7898	33.0323	40.0434	39.4298	36.1593
	Aph	shortAph04_4_R3D_01_D3D_crop.dv	100	79.4539	71.3573	63.6746	55.8277	51.6238	46.5655	44.6545	43.1049	40.8479	39.2247	37.877	35.294	33.3398	34.6007	32.7513
	Aph	shortAph04_2_R3D_01_D3D_crop.dv	100	80.6708	66.4755	55.0178	45.3181	41.4689	37.8631	35.5078	33.8177	31.4357	30.4363	29.9479	29.1044	28.3434	27.0325	26.1748
	Aph	shortAph04_20_R3D_01_D3D_crop.dv	100	76.5029	63.4553	48.344	42.219	37.5073	37.1007	38.4633	36.9626	37.5172	35.9734	31.1835	29.7906	29.7238	28.6928	29.8403
	Aph	shortAph04_17_R3D_01_D3D_crop.dv	100	78.8589	65.6737	57.246	52.3525	49.4192	46.3787	44.0896	42.7761	41.1192	40.4424	40.276	39.4493	39.4862	38.5322	37.3765
	Aph	shortAph04_16_R3D_01_D3D_crop.dv	100	84.6788	66.7467	55.8882	46.9251	42.3672	38.8133	36.6063	34.3762	33.064	31.4994	30.2449	29.3713	28.8605	27.2257	27.6174
	Aph	shortAph03_17_R3D_01_D3D_crop.dv	100	80.4037	67.5468	58.7563	53.7294	48.0887	46.3136	45.4617	41.061	38.0258	35.4272	33.8132	33.4737	31.3097	30.0651	29.8907
	Aph	shortAph03_14_R3D_01_D3D_crop.dv	100	69.1282	53.5876	45.3163	37.8921	35.6411	32.5114	32.0115	31.6649	29.4595	27.8392	27.4932	27.0934	25.7461	24.8261	25.4019
	Aph	shortAph03_13_R3D_01_D3D_crop.dv	100	79.567	62.8313	52.9355	44.8458	39.4243	34.9658	34.2624	32.226	29.113	29.7474	27.636	26.5273	25.5506	24.8462	23.2854
	Aph	shortAph03_11_R3D_01_D3D_crop.dv	100	84.7826	70.3865	64.2595	55.4794	49.6151	46.4621	43.3059	41.3413	38.7009	36.5091	34.9611	32.4284	32.3218	30.8325	29.4313
	Aph	shortAph02_9_R3D_01_D3D_crop.dv	100	79.421	62.9347	49.8414	43.2921	39.375	33.8766	32.5456	30.8893	29.3122	28.901	27.9908	26.0062	22.7885	23.2157	23.1676
	Aph	shortAph02_9_R3D_01_D3D_crop 2.dv	100	93.071	80.0854	65.7686	66.6262	57.3336	53.1058	49.735	45.3069	42.9933	40.2804	41.2027	39.2202	38.0233	36.532	38.1629
	Aph	shortAph02_8_R3D_01_D3D_crop.dv	100	80.3635	59.113	43.4897	36.4236	31.3621	26.7758	26.8592	24.2477	23.985	24.7731	23.8016	22.29	21.7281	21.9638	18.6964
	Aph	shortAph02_8_R3D_01_D3D_crop 2.dv	100	89.2764	79.8956	71.8845	65.8531	63.3634	62.0548	61.0936	60.6376	59.0017	55.6184	53.5169	53.5841	51.1355	52.0592	51.9121
	Aph	shortAph02_7_R3D_01_D3D_crop.dv	100	92.5799	78.719	69.463	60.9792	53.8099	52.4684	49.5972	47.0495	45.0824	43.0452	42.2916	39.6014	39.2742	39.3763	38.1591
	Aph	shortAph02_6_R3D_01_D3D_crop.dv	100	81.6085	70.0862	60.0617	50.5766	45.3867	41.2442	39.6989	39.6583	38.6402	38.8746	38.3745	37.1132	36.949	36.4822	36.6118
	Aph	shortAph02_4_R3D_01_D3D_crop.dv	100	76.9918	65.3452	59.2976	52.9154	51.3414	49.0153	46.6619	46.6093	51.9529	52.0363	51.5334	48.6531	55.7204	33.4758	37.2023
	Aph	shortAph02_1_R3D_01_D3D_crop.dv	100	75.574	57.2814	44.2934	39.012	34.6734	31.7009	29.6113	26.4001	24.6286	23.0741	23.0734	21.6509	21.2659	20.4306	21.2063
	Aph	shortAph01_17_R3D_01_D3D_crop.dv	100	71.1126	55.1441	49.0226	45.0008	41.5151	41.3521	36.8268	35.9373	32.8118	33.1325	31.5727	28.8477	28.7783	28.6525	26.5465
	Aph	shortAph01_16_R3D_01_D3D_crop.dv	100	83.7255	71.0701	59.7997	49.4573	44.2075	40.9655	37.5487	36.2503	33.917	32.1495	29.3245	27.065	26.1424	25.3794	24.5539
	NT	shortAph06_9_R3D_01_D3D_crop.dv	100	101.935	95.3061	85.6019	75.152	67.6658	60.8883	59.7488	54.076	50.5287	46.5568	43.182	39.9226	38.1479	37.1212	35.1715
	NT	shortAph06_15_R3D_01_D3D_crop.dv	100	92.2678	79.7602	66.381	55.8879	49.7656	44.0138	40.2265	38.4604	36.9143	35.5848	34.9695	34.0824	33.875	32.8817	31.9254
	NT	shortAph06_13_R3D_01_D3D_crop.dv	100	78.4417	64.4536	55.521	49.0243	43.7066	39.8862	37.0644	35.6242	33.9371	34.7667	33.6427	32.4234	32.1405	29.9895	30.0567
	NT	shortAph06_11_R3D_01_D3D_crop.dv	100	112.413	103.171	91.9468	82.2292	71.4267	65.1615	58.6744	53.4976	52.6329	50.0924	47.9913	47.1644	46.0135	46.5771	44.2344
	NT	shortAph05_6_R3D_01_D3D_crop.dv	100	87.0198	69.961	57.0357	52.0289	45.684	42.431	40.0529	38.1647	35.6145	32.6287	30.8807	30.7661	30.1857	29.0417	28.0371
	NT	shortAph05_5_R3D_01_D3D_crop.dv	100	80.1029	69.7263	60.6992	52.2462	46.4357	42.4963	39.0502	36.3615	34.2542	33.7338	31.0176	31.9824	31.1709	29.9138	30.6842
	NT	shortAph05_4_R3D_01_D3D_crop.dv	100	92.2719	82.6145	75.3421	69.2022	64.4147	58.9857	54.0995	50.6296	46.8577	44.1458	41.9225	40.303	40.625	40.1045	38.1612
	NT	shortAph05_10_R3D_01_D3D_crop.dv	100	95.4324	78.4117	71.9545	63.6058	55.9608	50.7853	46.7939	44.0743	42.529	38.7858	37.2242	37.2588	34.0274	33.2617	31.9647
	NT	shortAph04_9_R3D_01_D3D_crop.dv	100	89.1723	75.598	65.4272	55.7281	47.6	43.81	41.5829	39.1577	36.5592	35.7315	35.7846	35.1979	33.5614	33.2795	32.0066
	NT	shortAph04_8_R3D_01_D3D_crop.dv	100	82.9232	68.5985	55.5353	47.161	42.1531	35.8839	33.9949	31.2321	29.8572	28.8653	26.614	24.6305	23.7721	22.8786	22.157
	NT	shortAph04_8_R3D_01_D3D_crop 2.dv	100	71.8285	56.7649	45.5508	39.8813	36.2899	34.8121	33.3053	32.3907	31.9427	30.6556	29.5049	28.2233	27.3076	26.57	25.7406
	NT	shortAph04_7_R3D_01_D3D_crop.dv	100	86.4512	71.6387	61.7286	56.101	50.5786	44.5794	40.5285	37.5452	35.8023	32.6455	30.6568	29.1662	26.0073	25.6145	24.6213
	NT	shortAph04_7_R3D_01_D3D_crop 2.dv	100	83.6264	71.5105	58.7585	51.3126	46.3754	42.6658	40.9954	39.2758	38.0595	35.9959	36.7968	34.3632	36.0205	36.4589	35.2328
	NT	shortAph04_5_R3D_01_D3D_crop.dv	100	92.1627	76.8999	66.881	62.1206	55.0344	51.4972	48.1062	44.5392	41.6766	39.5252	38.541	37.0555	36.0734	35.9114	36.8422
	NT	shortAph04_12_R3D_01_D3D_crop.dv	100	83.6626	70.0029	57.7392	50.4672	44.7503	41.9516	39.4888	38.5174	34.1911	33.8019	32.4893	29.2247	29.3697	31.3087	28.5894
	NT	shortAph04_10_R3D_01_D3D_crop.dv	100	83.0562	72.4553	65.732	62.0839	59.6703	60.0475	56.9435	53.1233	49.9502	45.0518	43.8497	41.2053	40.1746	40.9383	37.8644
	NT	shortAph03_8_R3D_01_D3D_crop.dv	100	78.626	58.1125	45.9421	40.2721	36.7723	33.2956	30.7547	29.6445	28.8797	28.0847	27.2039	25.8678	26.8833	26.0715	26.3127
	NT	shortAph03_7_R3D_01_D3D_crop.dv	100	80.0389	66.0521	55.5397	50.2431	44.8055	41.8032	39.4647	36.6661	35.1266	36.3015	33.5549	31.8979	32.4657	30.9819	31.0956
	NT	shortAph03_1_R3D_01_D3D_crop.dv	100	77.3126	61.2855	49.977	44.2318	39.6642	36.4847	33.508	31.4676	29.4753	28.3313	26.0779	25.0574	24.5277	23.707	23.0227
	NT	shortAph03_16_R3D_01_D3D_crop.dv	100	70.1178	54.1305	46.4499	41.1785	36.7531	35.0224	33.1352	31.4908	29.147	28.192	27.6042	27.3083	26.8522	27.2849	25.2916
	NT	shortAph03_14_R3D_01_D3D_crop.dv	100	81.6809	63.436	53.4192	47.5447	42.8847	40.283	38.3964	37.5233	36.6376	34.8185	34.2368	33.8399	32.8489	32.9177	32.757
	NT	shortAph03_12_R3D_01_D3D_crop.dv	100	78.4683	62.3806	52.9728	45.6891	41.4019	38.5602	36.4481	35.3441	34.5878	34.481	34.6411	34.8467	34.737	33.2074	33.3285
	NT	shortAph03_10_R3D_01_D3D_crop.dv	100	86.2211	73.5159	62.6436	56.2841	50.9345	48.4652	46.3583	45.3432	42.9415	41.748	41.5952	39.3319	38.6656	37.4532	36.2552
	NT	shortAph02_5_R3D_01_D3D_crop.dv	100	84.1361	76.2596	68.7045	63.5499	57.0498	53.1206	51.0566	49.4749	47.5916	46.214	43.2601	41.706	42.7377	41.0484	39.5752
	NT	shortAph02_3_R3D_01_D3D_crop.dv	100	79.3432	62.7605	49.2278	41.5107	43.0522	37.1765	35.183	34.5597	31.7402	31.0816	30.0859	28.6001	29.5396	28.0517	28.6065
	NT	shortAph02_2_R3D_01_D3D_crop.dv	100	94.2343	80.4436	69.9222	59.4948	56.8565	54.7852	51.51	48.1782	47.4243	45.0815	45.3492	43.463	41.3422	40.5737	39.9378
	NT	shortAph02_1_R3D_01_D3D_crop.dv	100	83.8383	71.5004	61.7396	56.6398	52.6446	47.9258	45.3885	44.199	42.6036	42.8294	41.0238	40.2998	39.6544	38.7102	37.817
	NT	shortAph02_18_R3D_01_D3D_crop.dv	100	84.4896	70.3013	59.6475	53.871	48.2243	43.7366	41.9072	39.3491	35.8586	34.1101	34.0204	32.7435	31.555	30.3403	29.4166
	NT	shortAph02_16_R3D_01_D3D_crop.dv	100	77.659	56.3785	44.0506	37.9195	34.8975	33.7627	32.6679	30.7119	30.3178	29.2112	28.2998	27.456	25.8567	25.5359	24.5647
	NT	shortAph02_15_R3D_01_D3D_crop.dv	100	71.659	51.9494	43.514	37.4499	33.7612	31.1705	29.7336	27.7298	27.5734	25.0249	24.8595	23.7766	22.8512	21.8349	21.761
	NT	shortAph02_10_R3D_01_D3D_crop.dv	100	80.8479	68.5672	60.1858	54.1841	49.9623	45.1222	40.5931	37.9281	35.6888	35.0224	33.0994	34.7788	33.5133	32.8979	32.5989
	NT	shortAph01_7_R3D_01_D3D_crop.dv	100	95.6788	82.051	65.5663	55.1384	49.4593	45.0302	42.2047	38.4099	35.4751	34.9285	31.4993	32.1793	27.3226	25.6844	25.1327
	NT	shortAph01_5_R3D_01_D3D_crop1.dv	100	78.7712	60.5324	44.9764	37.2893	31.5584	29.5114	26.1005	24.8419	23.5391	22.9781	21.3555	19.5816	19.5415	19.8169	18.7769
	NT	shortAph01_2_R3D_01_D3D_crop.dv	100	73.8874	58.1331	44.9688	36.6106	32.8773	29.1204	25.9312	22.834	22.109	21.5404	20.9133	19.7561	20.6113	19.263	17.6918
	Sup. Fig 2b
				%
Exp1		NT	Aph	NT	Aph
	Disengaged	0	0	0	0
	Total	52	46
				%
Exp2		NT	Aph	NT	Aph
	Disengaged	0	0	0	0
	Total	56	53
				%
Exp3		NT	Aph	NT	Aph
	Disengaged	0	0	0	0
	Total	50	51
